# Supplementary material for: Clinical epidemiology of COVID-19 among hospitalized children in rural western Kenya
Source: PLOS Glob Public Health. 2023 Jun 14;3(6):e0002011. doi: 10.1371/journal.pgph.0002011 (PMC10266603; doi:10.1371/journal.pgph.0002011)
Supplement: S1 Data — (CSV) [file pgph.0002011.s002.csv]

record_id	redcap_event_name	redcap_repeat_instrument	redcap_repeat_instance	patient_ip_no	enrolment_id	adm_elig_age	adm_elig_area	adm_elig_consent	adm_elig_prev_enrol	adm_elig_refer	adm_elig_hosp_24hrs	adm_elig_covid	adm_arrivaldate	adm_arrivetime_known	adm_arrivaltime	adm_date	adm_time	adm_sex	adm_dob	adm_dob_type	adm_agemons	adm_agedays	adm_cinits	adm_yr_knwn_unknwn	adm_age_months	adm_age_years	adm_weight	adm_weight_2	adm_weight_calc1	adm_weight_calc2	adm_weight_3	adm_height1	adm_height2	adm_height_calc1	adm_height_calc2	adm_height3	adm_muac1	adm_muac2	adm_muac_calc1	adm_muac_calc2	adm_muac3	adm_head_circ1	adm_head_circ2	adm_head_circ_calc1	adm_head_circ_calc2	adm_head_circ3	adm_oedema	adm_anthropo_init1	adm_anthropo_init2
11003001	enrollment_arm_1	NA	NA	003168/21	11003001	Yes	Yes	Yes	No	No	No	Yes	3/7/21	1	12:00:00	2021-03-08T08:00:00Z	15:50:00	Male	2019-06-09T07:00:00Z	1	20	638	DGI	1	NA	NA	7.16	NA	NA	NA	NA	72.6	72.6	0	0	NA	11.1	11.2	-0.1	0.1	NA	48	48.1	-0.1	0.1	NA	0	VOC	LSI
11003002	enrollment_arm_1	NA	NA	317521	11003002	Yes	Yes	Yes	No	No	No	Yes	3/7/21	1	20:00:00	2021-03-08T08:00:00Z	15:26:00	Male	2016-05-02T07:00:00Z	1	58	1771	MRO	1	NA	NA	17.4	NA	NA	NA	NA	108.7	108.7	0	0	NA	15.5	15.5	0	0	NA	49.9	49.9	0	0	NA	0	VOC	LSI
11003003	enrollment_arm_1	NA	NA	003178/21	11003003	Yes	Yes	Yes	No	No	No	Yes	3/7/21	1	21:00:00	2021-03-08T08:00:00Z	15:34:00	Male	2020-10-01T07:00:00Z	1	5	158	BOT	1	NA	NA	8.2	NA	NA	NA	NA	67.4	67.4	0	0	NA	14.9	14.9	0	0	NA	44.6	44.6	0	0	NA	0	ROW	VOC
11003004	enrollment_arm_1	NA	NA	003202/21	11003004	Yes	Yes	Yes	No	No	No	Yes	3/8/21	1	18:00:00	2021-03-09T08:00:00Z	15:40:00	Male	2017-06-20T07:00:00Z	1	44	1358	FOK	1	NA	NA	15.3	NA	NA	NA	NA	107.2	107.2	0	0	NA	14.3	14.3	0	0	NA	50.9	51	-0.1	0.1	NA	0	ROW	VOC
11003005	enrollment_arm_1	NA	NA	003191/21	11003005	Yes	Yes	Yes	No	No	No	Yes	3/8/21	1	14:00:00	2021-03-09T08:00:00Z	16:05:00	Male	2017-11-20T08:00:00Z	1	39	1205	JMA	1	NA	NA	16.07	NA	NA	NA	NA	112.1	112.2	-0.1	0.1	NA	13.9	14	-0.1	0.1	NA	51.7	51.8	-0.1	0.1	NA	0	VOC	ROW
11003006	enrollment_arm_1	NA	NA	003225/21	11003006	Yes	Yes	Yes	No	No	No	Yes	3/9/21	1	17:00:00	2021-03-10T08:00:00Z	15:45:00	Male	2016-06-26T07:00:00Z	1	56	1718	EOD	1	NA	NA	14.4	NA	NA	NA	NA	NA	NA	NA	NA	NA	14.6	14.5	0.1	-0.1	NA	51.9	51.9	0	0	NA	0	ROW	VOC
11003007	enrollment_arm_1	NA	NA	003226/21	11003007	Yes	Yes	Yes	No	No	No	Yes	3/9/21	1	19:00:00	2021-03-10T08:00:00Z	15:38:00	Female	2019-11-13T08:00:00Z	1	15	483	LJA	1	NA	NA	9.3	NA	NA	NA	NA	78.5	78.5	0	0	NA	15.4	15.4	0	0	NA	47.1	47.2	-0.1	0.1	NA	0	VOC	MMA
11003008	enrollment_arm_1	NA	NA	003228/21	11003008	Yes	Yes	Yes	No	No	No	Yes	3/9/21	1	20:30:00	2021-03-10T08:00:00Z	16:26:00	Male	2012-05-25T07:00:00Z	1	105	3211	DOC	1	NA	NA	24.3	NA	NA	NA	NA	127.8	127.8	0	0	NA	16.1	16	0.1	-0.1	NA	53.4	53.4	0	0	NA	0	VOC	LSI
11003009	enrollment_arm_1	NA	NA	003065/21	11003009	Yes	Yes	Yes	No	No	No	Yes	3/9/21	1	21:00:00	2021-03-10T08:00:00Z	16:53:00	Male	2020-08-26T07:00:00Z	1	6	196	SSH	1	NA	NA	6	NA	NA	NA	NA	60.5	60.4	0.1	-0.1	NA	12.4	12.4	0	0	NA	44.3	44.3	0	0	NA	0	ROW	LSI
11003010	enrollment_arm_1	NA	NA	003232/21	11003010	Yes	Yes	Yes	No	No	No	Yes	3/10/21	1	9:30:00	2021-03-11T08:00:00Z	9:10:00	Female	2017-07-01T07:00:00Z	1	44	1349	VOL	1	NA	NA	13.6	NA	NA	NA	NA	91	91	0	0	NA	15.6	15.6	0	0	NA	49.8	49.8	0	0	NA	0	ROW	LSI
11003011	enrollment_arm_1	NA	NA	003251/21	11003011	Yes	Yes	Yes	No	No	No	Yes	3/11/21	1	0:00:00	2021-03-11T08:00:00Z	17:05:00	Male	2014-10-09T07:00:00Z	1	77	2345	JOD	1	NA	NA	21.8	NA	NA	NA	NA	119.1	119.1	0	0	NA	16.7	16.8	-0.1	0.1	NA	50.5	50.5	0	0	NA	0	ROW	VOC
11003012	enrollment_arm_1	NA	NA	003233/21	11003012	Yes	Yes	Yes	No	No	No	Yes	3/10/21	1	13:30:00	2021-03-11T08:00:00Z	17:01:00	Male	2017-06-18T07:00:00Z	1	44	1362	COT	1	NA	NA	14.8	NA	NA	NA	NA	99.5	99.6	-0.1	0.1	NA	15.4	15.4	0	0	NA	50.3	50.4	-0.1	0.1	NA	0	BOB	VOC
11003013	enrollment_arm_1	NA	NA	003242/21	11003013	Yes	Yes	Yes	No	No	No	Yes	3/10/21	1	20:00:00	2021-03-11T08:00:00Z	16:00:00	Female	2020-07-18T07:00:00Z	1	7	236	MJU	1	NA	NA	10.51	NA	NA	NA	NA	79.1	79.2	-0.1	0.1	NA	14.9	14.8	0.1	-0.1	NA	47.4	47.3	0.1	-0.1	NA	0	VOC	PAA
11003014	enrollment_arm_1	NA	NA	003231/21	11003014	Yes	Yes	Yes	No	No	No	Yes	3/10/21	1	1:00:00	2021-03-11T08:00:00Z	18:04:00	Male	2018-07-17T07:00:00Z	1	31	968	JOK	1	NA	NA	11.8	NA	NA	NA	NA	87.5	87.5	0	0	NA	14.3	14.3	0	0	NA	48	48	0	0	NA	0	PAM	LSI
11003015	enrollment_arm_1	NA	NA	003273/21	11003015	Yes	Yes	Yes	No	No	No	Yes	3/11/21	1	19:00:00	2021-03-12T08:00:00Z	13:00:00	Female	2017-07-15T07:00:00Z	1	43	1336	CMW	1	NA	NA	14.6	NA	NA	NA	NA	94.7	94.7	0	0	NA	15.2	15.1	0.1	-0.1	NA	50.7	50.6	0.1	-0.1	NA	1	VOC	ROW
11003016	enrollment_arm_1	NA	NA	003305/21	11003016	Yes	Yes	Yes	No	No	No	Yes	3/13/21	1	19:00:00	2021-03-14T08:00:00Z	14:10:00	Female	2017-05-02T07:00:00Z	1	46	1412	SMI	1	NA	NA	12.4	NA	NA	NA	NA	95.2	95.2	0	0	NA	13.3	13.2	0.1	-0.1	NA	49.3	49.3	0	0	NA	0	LSI	ROW
11003017	enrollment_arm_1	NA	NA	003330/21	11003017	Yes	Yes	Yes	No	No	No	Yes	3/14/21	1	14:00:00	2021-03-15T07:00:00Z	15:05:00	Male	2012-09-30T07:00:00Z	1	101	3088	MMA	1	NA	NA	23.3	NA	NA	NA	NA	131.1	131.2	-0.1	0.1	NA	17.1	17	0.1	-0.1	NA	53.7	53.8	-0.1	0.1	NA	0	VOC	BOB
11003018	enrollment_arm_1	NA	NA	003334/21	11003018	Yes	Yes	Yes	No	No	No	Yes	3/14/21	1	14:00:00	2021-03-15T07:00:00Z	16:15:00	Male	2017-03-27T07:00:00Z	1	47	1449	HGE	1	NA	NA	NA	NA	NA	NA	NA	NA	NA	NA	NA	NA	16.2	16.1	0.1	-0.1	NA	49.5	49.6	-0.1	0.1	NA	0	BOB	LSI
11003019	enrollment_arm_1	NA	NA	003358/21	11003019	Yes	Yes	Yes	No	No	No	Yes	3/15/21	1	16:00:00	2021-03-16T07:00:00Z	14:49:00	Male	2019-12-28T08:00:00Z	1	14	444	CCH	1	NA	NA	6.73	NA	NA	NA	NA	69	69	0	0	NA	11.5	11.4	0.1	-0.1	NA	44.6	44.6	0	0	NA	1	LSI	BOB
11003020	enrollment_arm_1	NA	NA	004354/21	11003020	Yes	Yes	Yes	No	No	No	Yes	3/15/21	1	15:40:00	2021-03-16T07:00:00Z	15:50:00	Male	2020-07-13T07:00:00Z	1	8	246	TJU	1	NA	NA	4.32	NA	NA	NA	NA	62.6	62.6	0	0	NA	9.8	9.9	-0.1	0.1	NA	40.5	40.5	0	0	NA	0	ROW	VOC
11003021	enrollment_arm_1	NA	NA	003367/21	11003021	Yes	Yes	Yes	No	No	No	Yes	3/16/21	1	8:00:00	2021-03-16T07:00:00Z	15:05:00	Female	2021-01-01T08:00:00Z	1	2	74	JOK	1	NA	NA	25.3	NA	NA	NA	NA	128.9	128.8	0.1	-0.1	NA	17.3	17.3	0	0	NA	50.5	50.6	-0.1	0.1	NA	0	VOC	BOB
11003022	enrollment_arm_1	NA	NA	3395	11003022	Yes	Yes	Yes	No	No	No	Yes	3/16/21	1	20:00:00	2021-03-17T07:00:00Z	12:30:00	Male	2019-03-30T07:00:00Z	1	23	718	TBR	1	NA	NA	11	NA	NA	NA	NA	84.6	84.7	-0.1	0.1	NA	14.9	15	-0.1	0.1	NA	49.2	49.3	-0.1	0.1	NA	0	VOC	BOB
11003023	enrollment_arm_1	NA	NA	00376/21	11003023	Yes	Yes	Yes	No	No	No	Yes	3/16/21	1	13:00:00	2021-03-17T07:00:00Z	12:23:00	Female	2018-01-01T08:00:00Z	2	38	1171	AOK	1	NA	NA	12	NA	NA	NA	NA	82.5	82.5	0	0	NA	12.5	12.4	0.1	-0.1	NA	49.9	49.9	0	0	NA	0	ROW	LSI
11003024	enrollment_arm_1	NA	NA	003378/21	11003024	Yes	Yes	Yes	No	No	No	Yes	3/16/21	1	17:00:00	2021-03-17T07:00:00Z	14:20:00	Male	2019-09-24T07:00:00Z	1	17	540	DOC	1	NA	NA	6.24	NA	NA	NA	NA	NA	NA	NA	NA	NA	14.1	14.1	0	0	NA	41.7	41.7	0	0	NA	0	PAM	VOC
11003025	enrollment_arm_1	NA	NA	003375/21	11003025	Yes	Yes	Yes	No	No	No	Yes	3/16/21	1	17:00:00	2021-03-17T07:00:00Z	15:05:00	Male	2019-09-10T07:00:00Z	1	18	554	SGO	1	NA	NA	10.18	NA	NA	NA	NA	77.3	77.3	0	0	NA	14.9	15	-0.1	0.1	NA	49.3	49.3	0	0	NA	0	LSI	ROW
11003026	enrollment_arm_1	NA	NA	003411/21	11003026	Yes	Yes	Yes	No	No	No	Yes	3/17/21	1	13:00:00	2021-03-18T07:00:00Z	14:20:00	Male	2014-04-20T07:00:00Z	1	82	2524	SOW	1	NA	NA	19.9	NA	NA	NA	NA	119.1	119.2	-0.1	0.1	NA	17.1	17.2	-0.1	0.1	NA	53.7	53.7	0	0	NA	0	VOV	B0B
11003027	enrollment_arm_1	NA	NA	003410/21	11003027	Yes	Yes	Yes	No	No	No	Yes	3/17/21	1	18:00:00	2021-03-18T07:00:00Z	15:30:00	Male	2019-01-11T08:00:00Z	1	26	797	BOC	1	NA	NA	9.5	NA	NA	NA	NA	77.3	77.3	0	0	NA	14.2	14.3	-0.1	0.1	NA	46.9	46.8	0.1	-0.1	NA	0	VOC	PAM
11003028	enrollment_arm_1	NA	NA	3412	11003028	Yes	Yes	Yes	No	No	No	Yes	3/17/21	1	16:00:00	2021-03-18T07:00:00Z	15:09:00	Female	2018-10-17T07:00:00Z	1	29	883	ION	1	NA	NA	14.6	NA	NA	NA	NA	90.5	90.5	0	0	NA	14.7	14.7	0	0	NA	49.3	49.2	0.1	-0.1	NA	1	LSI	BOB
11003029	enrollment_arm_1	NA	NA	003452/21	11003029	Yes	Yes	Yes	No	No	No	Yes	3/18/21	1	17:00:00	2021-03-19T07:00:00Z	14:00:00	Male	2019-05-14T07:00:00Z	1	22	675	JOM	1	NA	NA	11.32	NA	NA	NA	NA	86.1	86.1	0	0	NA	15.1	15.1	0	0	NA	47	47.1	-0.1	0.1	NA	0	PAM	ROW
11003030	enrollment_arm_1	NA	NA	003481/21	11003030	Yes	Yes	Yes	No	No	No	Yes	3/20/21	1	16:50:00	2021-03-21T07:00:00Z	12:30:00	Male	2018-03-14T07:00:00Z	1	36	1103	SOD	1	NA	NA	12.3	NA	NA	NA	NA	90.1	90.1	0	0	NA	15.1	15.1	0	0	NA	48.7	48.7	0	0	NA	0	VOC	LSI
11003031	enrollment_arm_1	NA	NA	003495/21	11003031	Yes	Yes	Yes	No	No	No	Yes	3/21/21	1	15:00:00	2021-03-22T07:00:00Z	14:15:00	Male	2020-09-29T07:00:00Z	1	5	174	KHA	1	NA	NA	9.29	NA	NA	NA	NA	67.5	67.5	0	0	NA	13.9	14	-0.1	0.1	NA	45	45	0	0	NA	0	ROW	LSI
11003032	enrollment_arm_1	NA	NA	003509/21	11003032	Yes	Yes	Yes	No	No	No	Yes	3/22/21	1	12:00:00	2021-03-23T07:00:00Z	15:00:00	Female	2018-04-17T07:00:00Z	1	35	1071	BAC	1	NA	NA	13.6	NA	NA	NA	NA	91.2	91.3	-0.1	0.1	NA	15.9	15.9	0	0	NA	49	49	0	0	NA	0	VOC	BOB
11003033	enrollment_arm_1	NA	NA	003516/21	11003033	Yes	Yes	Yes	No	No	No	Yes	3/22/21	1	16:05:00	2021-03-23T07:00:00Z	15:03:00	Male	2021-01-16T08:00:00Z	1	2	66	GOT	1	NA	NA	6	NA	NA	NA	NA	60.4	60.4	0	0	NA	13	13.1	-0.1	0.1	NA	42.1	42.1	0	0	NA	0	ROW	PAM
11003034	enrollment_arm_1	NA	NA	003518/21	11003034	Yes	Yes	Yes	No	No	No	Yes	3/22/21	1	17:00:00	2021-03-23T07:00:00Z	15:15:00	Male	2021-01-23T08:00:00Z	1	1	59	TJA	1	NA	NA	2.68	NA	NA	NA	NA	51.5	51.4	0.1	-0.1	NA	7.4	7.3	0.1	-0.1	NA	36.5	36.5	0	0	NA	0	LSI	ROW
11003035	enrollment_arm_1	NA	NA	003510/21	11003035	Yes	Yes	Yes	No	No	No	Yes	3/22/21	1	17:00:00	2021-03-23T07:00:00Z	16:40:00	Female	2006-10-06T07:00:00Z	1	173	5282	OWI	1	NA	NA	NA	NA	NA	NA	NA	136.1	136	0.1	-0.1	NA	14.5	14.5	0	0	NA	50.3	50.3	0	0	NA	0	VOC	BOB
11003036	enrollment_arm_1	NA	NA	003531/21	11003036	Yes	Yes	Yes	Yes	No	No	Yes	3/22/21	1	17:50:00	2021-03-23T07:00:00Z	17:40:00	Male	2020-08-23T07:00:00Z	1	6	212	IOK	1	NA	NA	7.3	NA	NA	NA	NA	67.5	67.5	0	0	NA	14.1	14	0.1	-0.1	NA	45.3	45.3	0	0	NA	0	ROW	LSI
11003037	enrollment_arm_1	NA	NA	003549/21	11003037	Yes	Yes	Yes	No	No	No	Yes	3/23/21	1	17:20:00	2021-03-24T07:00:00Z	14:30:00	Female	2016-07-12T07:00:00Z	1	56	1716	QRO	1	NA	NA	15.15	NA	NA	NA	NA	102.9	102.9	0	0	NA	15.3	15.2	0.1	-0.1	NA	50.2	50.2	0	0	NA	0	ROW	LSI
11003038	enrollment_arm_1	NA	NA	3546	11003038	Yes	Yes	Yes	No	No	No	Yes	3/23/21	1	9:00:00	2021-03-24T07:00:00Z	14:35:00	Female	2017-05-04T07:00:00Z	1	46	1420	AMO	1	NA	NA	9.5	NA	NA	NA	NA	83.4	83.5	-0.1	0.1	NA	13.9	13.9	0	0	NA	49.5	49.4	0.1	-0.1	NA	0	VOC	BOB
11003039	enrollment_arm_1	NA	NA	003533/21	11003039	Yes	Yes	Yes	No	No	No	Yes	3/23/21	1	15:00:00	2021-03-24T07:00:00Z	14:47:00	Female	2020-06-21T07:00:00Z	1	9	276	MME	1	NA	NA	7.7	NA	NA	NA	NA	66	66	0	0	NA	14.9	15	-0.1	0.1	NA	45.5	45.4	0.1	-0.1	NA	0	LSI	ROW
11003040	enrollment_arm_1	NA	NA	003181/21	11003040	Yes	Yes	Yes	No	No	No	Yes	3/23/21	1	15:00:00	2021-03-24T07:00:00Z	16:00:00	Male	2011-08-19T07:00:00Z	1	115	3505	VKU	1	NA	NA	25.2	NA	NA	NA	NA	135	135.1	-0.1	0.1	NA	17.3	17.4	-0.1	0.1	NA	52	52	0	0	NA	0	VOC	BOB
11003041	enrollment_arm_1	NA	NA	003560/21	11003041	Yes	Yes	Yes	No	No	No	Yes	3/24/21	1	12:00:00	2021-03-25T07:00:00Z	15:00:00	Female	2017-06-28T07:00:00Z	1	44	1366	MGE	1	NA	NA	17.8	NA	NA	NA	NA	104.2	104.2	0	0	NA	16.9	17	-0.1	0.1	NA	51.1	51.1	0	0	NA	0	VOC	PAM
11003042	enrollment_arm_1	NA	NA	003611/21	11003042	Yes	Yes	Yes	No	No	No	Yes	3/25/21	1	17:00:00	2021-03-26T07:00:00Z	14:00:00	Male	2015-10-07T07:00:00Z	1	65	1997	FAM	1	NA	NA	18.01	NA	NA	NA	NA	110.3	110.3	0	0	NA	14.4	14.3	0.1	-0.1	NA	53	53	0	0	NA	0	ROW	LSI
11003043	enrollment_arm_1	NA	NA	003590/21	11003043	Yes	Yes	Yes	No	No	No	Yes	3/25/21	1	11:00:00	2021-03-26T07:00:00Z	14:40:00	Male	2020-08-02T07:00:00Z	1	7	236	JMA	1	NA	NA	6.53	NA	NA	NA	NA	63.5	63.4	0.1	-0.1	NA	14.6	14.6	0	0	NA	40.6	40.6	0	0	NA	0	VOC	PAM
11003044	enrollment_arm_1	NA	NA	003617/21	11003044	Yes	Yes	Yes	No	No	No	Yes	3/25/21	1	12:00:00	2021-03-26T07:00:00Z	16:50:00	Female	2020-10-07T07:00:00Z	1	5	170	WKO	1	NA	NA	6.42	NA	NA	NA	NA	61.6	61.6	0	0	NA	13.4	13.4	0	0	NA	43.3	43.3	0	0	NA	0	PAM	VOC
11003045	enrollment_arm_1	NA	NA	003658/21	11003045	Yes	Yes	Yes	No	No	No	Yes	3/27/21	1	15:00:00	2021-03-28T07:00:00Z	13:40:00	Female	2019-10-21T07:00:00Z	1	17	524	GOK	1	NA	NA	8.6	NA	NA	NA	NA	72.1	72.1	0	0	NA	13.5	13.4	0.1	-0.1	NA	45.3	45.4	-0.1	0.1	NA	0	VOC	BOB
11003046	enrollment_arm_1	NA	NA	003663/21	11003046	Yes	Yes	Yes	No	No	No	Yes	3/28/21	1	7:00:00	2021-03-28T07:00:00Z	14:20:00	Male	2018-06-13T07:00:00Z	1	33	1019	KOD	1	NA	NA	12.7	NA	NA	NA	NA	87.5	87.5	0	0	NA	14.5	14.5	0	0	NA	49.9	49.9	0	0	NA	0	VOC	BOB
11003047	enrollment_arm_1	NA	NA	003668/21	11003047	Yes	Yes	Yes	No	No	No	Yes	3/28/21	1	16:50:00	2021-03-29T07:00:00Z	14:45:00	Male	2013-12-12T08:00:00Z	1	87	2664	AMO	1	NA	NA	19.9	NA	NA	NA	NA	119.1	119.2	-0.1	0.1	NA	15.1	15.1	0	0	NA	53.1	53	0.1	-0.1	NA	0	VOC	BOB
11003048	enrollment_arm_1	NA	NA	003669/21	11003048	Yes	Yes	Yes	No	No	No	Yes	3/28/21	1	17:00:00	2021-03-29T07:00:00Z	14:08:00	Female	2017-12-28T08:00:00Z	1	38	1187	MOT	1	NA	NA	14.4	NA	NA	NA	NA	84.3	84.3	0	0	NA	16.2	16.2	0	0	NA	50	50.1	-0.1	0.1	NA	0	LSI	ROW
11003049	enrollment_arm_1	NA	NA	003670/21	11003049	Yes	Yes	Yes	No	No	No	Yes	3/28/21	1	17:00:00	2021-03-29T07:00:00Z	14:38:00	Male	2015-10-15T07:00:00Z	1	65	1992	EOC	1	NA	NA	17.4	NA	NA	NA	NA	112.3	112.3	0	0	NA	15.4	15.3	0.1	-0.1	NA	51.1	51.1	0	0	NA	0	ROW	LSI
11003050	enrollment_arm_1	NA	NA	003697/21	11003050	Yes	Yes	Yes	No	No	No	Yes	3/29/21	1	14:00:00	2021-03-30T07:00:00Z	14:10:00	Female	2016-02-12T08:00:00Z	1	61	1873	JWA	1	NA	NA	14.5	NA	NA	NA	NA	104.3	104.3	0	0	NA	13.9	14	-0.1	0.1	NA	49	49	0	0	NA	0	ROW	LSI
11003051	enrollment_arm_1	NA	NA	003700/21	11003051	Yes	Yes	Yes	No	No	No	Yes	3/29/21	1	17:00:00	2021-03-30T07:00:00Z	14:18:00	Female	2018-07-28T07:00:00Z	1	32	976	FOK	1	NA	NA	13.1	NA	NA	NA	NA	92.3	92.3	0	0	NA	14.2	14.2	0	0	NA	46.9	46.8	0.1	-0.1	NA	0	VOC	LSI
11003052	enrollment_arm_1	NA	NA	003689/21	11003052	Yes	Yes	Yes	No	No	No	Yes	3/30/21	1	11:00:00	2021-03-30T07:00:00Z	15:10:00	Female	2017-11-23T08:00:00Z	2	40	1223	IOU	2	36	NA	11.7	NA	NA	NA	NA	90.5	90.5	0	0	NA	14.5	14.5	0	0	NA	45.3	45.3	0	0	NA	0	PAM	LSI
11003053	enrollment_arm_1	NA	NA	003730/21	11003053	Yes	Yes	Yes	No	No	No	Yes	3/30/21	1	16:00:00	2021-03-31T07:00:00Z	14:20:00	Male	2018-09-23T07:00:00Z	1	30	920	BZE	1	NA	NA	13.7	NA	NA	NA	NA	92	92	0	0	NA	14.9	15	-0.1	0.1	NA	52	52	0	0	NA	0	ROW	LSI
11003054	enrollment_arm_1	NA	NA	003721/21	11003054	Yes	Yes	Yes	No	No	No	Yes	3/30/21	1	16:00:00	2021-03-31T07:00:00Z	15:55:00	Female	2016-01-23T08:00:00Z	1	62	1894	NMO	1	NA	NA	16.5	NA	NA	NA	NA	108.8	108.8	0	0	NA	13.9	14	-0.1	0.1	NA	49.9	49.8	0.1	-0.1	NA	0	VOC	ROW
11003055	enrollment_arm_1	NA	NA	003861/21	11003055	Yes	Yes	Yes	No	No	No	Yes	4/5/21	1	18:00:00	2021-04-06T07:00:00Z	14:00:00	Female	2019-02-20T08:00:00Z	1	25	776	BSH	1	NA	NA	13.8	NA	NA	NA	NA	76.5	76.5	0	0	NA	15	14.9	0.1	-0.1	NA	37.1	37.1	0	0	NA	1	ROW	PAM
11003056	enrollment_arm_1	NA	NA	003859/21	11003056	Yes	Yes	Yes	No	No	No	Yes	4/5/21	1	17:00:00	2021-04-06T07:00:00Z	16:27:00	Female	2009-06-01T07:00:00Z	2	142	4327	FNC	1	NA	NA	44.5	NA	NA	NA	NA	153.1	153.1	0	0	NA	18.2	18.2	0	0	NA	56.4	56.4	0	0	NA	3	PAM	ROW
11003057	enrollment_arm_1	NA	NA	003887/21	11003057	Yes	Yes	Yes	No	No	No	Yes	4/6/21	1	19:55:00	2021-04-07T07:00:00Z	14:45:00	Female	2018-07-19T07:00:00Z	1	32	993	FOT	1	NA	NA	14	14	0	0	NA	94	94	0	0	NA	14.2	14.2	0	0	NA	49.5	49.5	0	0	NA	0	PAM	ROW
11003058	enrollment_arm_1	NA	NA	003889/21	11003058	Yes	Yes	Yes	No	No	No	Yes	4/6/21	1	23:00:00	2021-04-07T07:00:00Z	14:40:00	Female	2019-10-20T07:00:00Z	1	17	535	AOD	1	NA	NA	9.23	9.23	0	0	NA	78.2	78.2	0	0	NA	13.9	13.8	0.1	-0.1	NA	48.4	48.4	0	0	NA	0	PAM	ROW
11003059	enrollment_arm_1	NA	NA	003882/21	11003059	Yes	Yes	Yes	No	No	No	Yes	4/6/21	1	18:00:00	2021-04-07T07:00:00Z	15:07:00	Female	2013-02-12T08:00:00Z	1	97	2976	ROM	1	NA	NA	24.8	24.8	0	0	NA	125.1	125.1	0	0	NA	16.3	16.4	-0.1	0.1	NA	51.3	51.3	0	0	NA	0	ROW	PAM
11003060	enrollment_arm_1	NA	NA	003918/21	11003060	Yes	Yes	Yes	No	No	No	Yes	4/7/21	1	19:00:00	2021-04-08T07:00:00Z	12:27:00	Female	2017-06-13T07:00:00Z	1	45	1395	CAF	1	NA	NA	13	13	0	0	NA	97.2	97.2	0	0	NA	16	15.9	0.1	-0.1	NA	50	50	0	0	NA	0	PAM	BOB
11003061	enrollment_arm_1	NA	NA	003943/21	11003061	Yes	Yes	Yes	No	No	No	Yes	4/8/21	1	19:00:00	2021-04-09T07:00:00Z	15:00:00	Female	2019-03-07T08:00:00Z	1	25	764	EMU	NA	NA	NA	7.21	7.21	0	0	NA	75	75	0	0	NA	11.9	11.9	0	0	NA	45.9	45.9	0	0	NA	0	PAM	BOB
11003062	enrollment_arm_1	NA	NA	003947/21	11003062	Yes	Yes	Yes	No	No	No	Yes	4/8/21	1	1:00:00	2021-04-09T07:00:00Z	15:00:00	Female	2017-09-19T07:00:00Z	1	42	1298	CJA	1	NA	NA	17.8	17.8	0	0	NA	114.1	114.2	-0.1	0.1	NA	15.2	15.2	0	0	NA	48.4	48.5	-0.1	0.1	NA	0	VOC	BOB
11003063	enrollment_arm_1	NA	NA	003936/21	11003063	Yes	Yes	Yes	No	No	No	Yes	4/8/21	1	19:00:00	2021-04-09T07:00:00Z	14:39:00	Female	2020-03-15T07:00:00Z	1	12	390	BHA	1	NA	NA	6.91	6.91	0	0	NA	71.3	71.3	0	0	NA	12.4	12.3	0.1	-0.1	NA	44.3	44.3	0	0	NA	2	ROW	PAM
11003064	enrollment_arm_1	NA	NA	99	11003064	Yes	Yes	Yes	No	No	No	Yes	4/10/21	1	19:00:00	2021-04-11T07:00:00Z	12:50:00	Female	2009-09-29T07:00:00Z	1	138	4212	MOD	1	NA	NA	28	28	0	0	NA	143.7	143.7	0	0	NA	16.8	16.8	0	0	NA	50.1	50.2	-0.1	0.1	NA	0	VOC	BOB
11003065	enrollment_arm_1	NA	NA	003991/21	11003065	Yes	Yes	Yes	No	No	No	Yes	4/10/21	1	19:00:00	2021-04-11T07:00:00Z	13:30:00	Male	2019-07-23T07:00:00Z	1	20	628	COK	1	NA	NA	10.6	10.6	0	0	NA	85.1	85.2	-0.1	0.1	NA	14.2	14.3	-0.1	0.1	NA	49.1	49.1	0	0	NA	0	VOC	BOB
11003066	enrollment_arm_1	NA	NA	3985	11003066	Yes	Yes	Yes	No	No	No	Yes	4/10/21	1	16:30:00	2021-04-11T07:00:00Z	16:00:00	Male	2019-05-05T07:00:00Z	1	23	707	WOT	1	NA	NA	9.57	9.57	0	0	NA	78.1	78.1	0	0	NA	15.2	15.2	0	0	NA	47.3	47.3	0	0	NA	1	VOC	BOB
11003067	enrollment_arm_1	NA	NA	003979/21	11003067	Yes	Yes	Yes	No	No	No	Yes	4/10/21	1	16:00:00	2021-04-11T07:00:00Z	17:00:00	Male	2018-12-09T08:00:00Z	1	28	854	GOT	1	NA	NA	16.38	16.38	0	0	NA	92.1	92.1	0	0	NA	15	14.9	0.1	-0.1	NA	49.2	49.2	0	0	NA	0	VOC	ROW
11003068	enrollment_arm_1	NA	NA	003994/21	11003068	Yes	Yes	Yes	No	No	No	Yes	4/11/21	1	14:00:00	2021-04-12T07:00:00Z	15:30:00	Male	2017-11-22T08:00:00Z	1	40	1237	FOC	1	NA	NA	16.5	16.5	0	0	NA	104.1	104.1	0	0	NA	14.9	15	-0.1	0.1	NA	50.5	50.5	0	0	NA	0	ROW	VOC
11003069	enrollment_arm_1	NA	NA	004006/21	11003069	Yes	Yes	Yes	No	No	No	Yes	4/11/21	1	18:00:00	2021-04-12T07:00:00Z	15:00:00	Male	2015-12-25T08:00:00Z	1	63	1935	ROK	1	NA	NA	17.1	17.1	0	0	NA	110.5	110.5	0	0	NA	13.5	13.5	0	0	NA	51.3	51.4	-0.1	0.1	NA	0	VOC	ROW
11003070	enrollment_arm_1	NA	NA	004000/21	11003070	Yes	Yes	Yes	No	No	No	Yes	4/11/21	1	20:00:00	2021-04-12T07:00:00Z	17:50:00	Female	2017-04-06T07:00:00Z	1	48	1467	BOY	1	NA	NA	NA	NA	NA	NA	NA	NA	NA	NA	NA	NA	15.9	15.8	0.1	-0.1	NA	50.3	50.3	0	0	NA	0	ROW	BOB
11003071	enrollment_arm_1	NA	NA	004037/21	11003071	Yes	Yes	Yes	No	No	No	No	4/13/21	1	7:30:00	2021-04-13T07:00:00Z	14:45:00	Male	2009-08-10T07:00:00Z	1	140	4264	JCH	NA	NA	NA	30	30	0	0	NA	140.9	140.9	0	0	NA	17.1	17.2	-0.1	0.1	NA	53.5	53.5	0	0	NA	0	ROW	BOB
11003072	enrollment_arm_1	NA	NA	4038	11003072	Yes	Yes	Yes	No	No	No	No	4/13/21	1	7:00:00	2021-04-13T07:00:00Z	14:30:00	Female	2019-08-23T07:00:00Z	1	19	599	MON	1	NA	NA	9.43	9.43	0	0	NA	77.1	77.1	0	0	NA	14.7	14.7	0	0	NA	47.2	47.2	0	0	NA	0	VOC	ROW
11003073	enrollment_arm_1	NA	NA	004058/21	11003073	Yes	Yes	Yes	No	No	No	Yes	4/14/21	1	15:00:00	2021-04-15T07:00:00Z	13:40:00	Female	2016-09-27T07:00:00Z	1	54	1661	SOC	1	NA	NA	18.5	18.5	0	0	NA	118.1	118.1	0	0	NA	13.9	14	-0.1	0.1	NA	53.6	53.6	0	0	NA	0	ROW	PAM
11003074	enrollment_arm_1	NA	NA	004094/21	11003074	Yes	Yes	Yes	No	No	No	Yes	4/15/21	1	18:00:00	2021-04-16T07:00:00Z	14:00:00	Male	2008-10-13T07:00:00Z	1	150	4568	gbo	1	NA	NA	37.9	37.9	0	0	NA	180	180	0	0	NA	21.3	21.2	0.1	-0.1	NA	54.9	54.9	0	0	NA	0	ROW	VOC
11003075	enrollment_arm_1	NA	NA	004100/21	11003075	Yes	Yes	Yes	No	No	No	Yes	4/15/21	1	15:00:00	2021-04-16T07:00:00Z	14:10:00	Male	2009-12-14T08:00:00Z	1	136	4141	JOT	1	NA	NA	36.2	36.2	0	0	NA	146.2	146.1	0.1	-0.1	NA	19.8	19.8	0	0	NA	55.1	55.1	0	0	NA	0	VOC	BOB
11003076	enrollment_arm_1	NA	NA	004092/21	11003076	Yes	Yes	Yes	No	No	No	Yes	4/15/21	1	18:00:00	2021-04-16T07:00:00Z	15:30:00	Male	2017-04-06T07:00:00Z	1	48	1471	BBA	1	NA	NA	11.6	11.6	0	0	NA	94	94	0	0	NA	13.2	13.1	0.1	-0.1	NA	49.7	49.6	0.1	-0.1	NA	0	VOC	ROW
11003077	enrollment_arm_1	NA	NA	4099	11003077	Yes	Yes	Yes	Yes	No	No	No	4/15/21	1	18:00:00	2021-04-16T07:00:00Z	15:50:00	Male	2015-02-27T08:00:00Z	1	73	2240	VOT	1	NA	NA	14.5	14.5	0	0	NA	108.9	108.9	0	0	NA	12.6	12.7	-0.1	0.1	NA	49.2	49.2	0	0	NA	0	ROW	VOC
11003078	enrollment_arm_1	NA	NA	4450	11003078	Yes	Yes	Yes	No	No	No	Yes	4/17/21	1	19:00:00	2021-04-18T07:00:00Z	12:10:00	Male	2017-01-01T08:00:00Z	2	51	1568	BWA	1	NA	NA	15	15	0	0	NA	104.2	104.2	0	0	NA	15.1	15.2	-0.1	0.1	NA	49.4	49.4	0	0	NA	0	ROW	BOB
11003079	enrollment_arm_1	NA	NA	004144/21	11003079	Yes	Yes	Yes	No	No	No	Yes	4/17/21	1	18:30:00	2021-04-18T07:00:00Z	16:00:00	Male	2018-07-09T07:00:00Z	1	33	1014	BOK	1	NA	NA	10.8	10.8	0	0	NA	89.4	89.4	0	0	NA	7.3	7.4	-0.1	0.1	NA	47.9	47.9	0	0	NA	0	ROW	VOC
11003080	enrollment_arm_1	NA	NA	,004157/21	11003080	Yes	Yes	Yes	No	No	No	No	4/18/21	1	19:30:00	2021-04-19T07:00:00Z	14:05:00	Female	2014-03-01T08:00:00Z	2	85	2606	BKI	1	NA	NA	19.9	19.9	0	0	NA	124.9	124.9	0	0	NA	15.4	15.4	0	0	NA	49.9	49.8	0.1	-0.1	NA	0	VOC	PAM
11003081	enrollment_arm_1	NA	NA	004160/21	11003081	Yes	Yes	Yes	No	No	No	Yes	4/18/21	1	22:00:00	2021-04-19T07:00:00Z	15:20:00	Male	2013-02-01T08:00:00Z	1	98	2999	ROT	1	NA	NA	23.7	23.7	0	0	NA	131.9	131.9	0	0	NA	15.1	15.1	0	0	NA	54.3	54.3	0	0	NA	0	PAM	VOC
11003082	enrollment_arm_1	NA	NA	004158/21	11003082	Yes	Yes	Yes	No	No	No	Yes	4/18/21	1	20:00:00	2021-04-19T07:00:00Z	14:30:00	Male	2014-01-01T08:00:00Z	1	87	2665	ALI	1	NA	NA	18.3	18.3	0	0	NA	112.1	112.1	0	0	NA	14.5	14.5	0	0	NA	49.9	49.9	0	0	NA	0	ROW	PAM
11003083	enrollment_arm_1	NA	NA	004173/21	11003083	Yes	Yes	Yes	No	No	No	Yes	4/19/21	1	19:00:00	2021-04-20T07:00:00Z	12:20:00	Female	2018-11-04T07:00:00Z	1	29	898	SOU	1	NA	NA	11.4	11.4	0	0	NA	85.9	85.9	0	0	NA	15.2	15.1	0.1	-0.1	NA	51.3	51.3	0	0	NA	0	ROW	VOC
11003084	enrollment_arm_1	NA	NA	004207/21	11003084	Yes	Yes	Yes	No	No	No	Yes	4/20/21	1	20:00:00	2021-04-21T07:00:00Z	12:40:00	Male	2020-08-07T07:00:00Z	1	8	257	BZA	1	NA	NA	9.82	9.82	0	0	NA	74.5	74.5	0	0	NA	16	16.1	-0.1	0.1	NA	46.5	46.5	0	0	NA	0	ROW	VOC
11003085	enrollment_arm_1	NA	NA	004188/21	11003085	Yes	Yes	Yes	No	No	No	Yes	4/20/21	1	14:00:00	2021-04-21T07:00:00Z	12:40:00	Female	2020-03-15T07:00:00Z	1	13	402	NTR	1	NA	NA	5.4	5.4	0	0	NA	72.2	72.2	0	0	NA	12.3	12.3	0	0	NA	45	45.1	-0.1	0.1	NA	1	VOC	BOB
11003086	enrollment_arm_1	NA	NA	004208/21	11003086	Yes	Yes	Yes	No	No	No	No	4/20/21	1	18:00:00	2021-04-21T07:00:00Z	15:00:00	Male	2019-06-09T07:00:00Z	1	22	682	BGE	1	NA	NA	8.67	8.67	0	0	NA	78.5	78.5	0	0	NA	13.5	13.5	0	0	NA	48.1	48.1	0	0	NA	0	VOC	COD
11003087	enrollment_arm_1	NA	NA	004205/21	11003087	Yes	Yes	Yes	No	No	No	Yes	4/20/21	1	17:00:00	2021-04-21T07:00:00Z	16:00:00	Male	2017-12-10T08:00:00Z	1	40	1228	CON	NA	NA	NA	14.5	14.5	0	0	NA	97.1	97.1	0	0	NA	15.2	15.1	0.1	-0.1	NA	50.3	50.3	0	0	NA	0	ROW	VOC
11003088	enrollment_arm_1	NA	NA	004229/21	11003088	Yes	Yes	Yes	No	No	No	Yes	4/21/21	1	21:00:00	2021-04-22T07:00:00Z	15:00:00	Male	2019-10-10T07:00:00Z	1	18	560	SOB	1	NA	NA	8.77	8.77	0	0	NA	77.7	77.7	0	0	NA	14	14	0	0	NA	47.6	47.6	0	0	NA	0	VOC	BOB
11003089	enrollment_arm_1	NA	NA	004228/21	11003089	Yes	Yes	Yes	No	No	No	Yes	4/21/21	1	19:00:00	2021-04-22T07:00:00Z	16:00:00	Male	2021-02-14T08:00:00Z	1	2	67	COK	1	NA	NA	1.36	1.36	0	0	NA	43.1	43.1	0	0	NA	8.6	8.6	0	0	NA	43.1	43.1	0	0	NA	0	ROW	VOC
11003090	enrollment_arm_1	NA	NA	004250/21	11003090	Yes	Yes	Yes	No	No	No	Yes	4/23/21	1	6:00:00	2021-04-23T07:00:00Z	15:00:00	Male	2018-01-08T08:00:00Z	1	39	1201	CON	1	NA	NA	13.3	13.3	0	0	NA	96.1	96.2	-0.1	0.1	NA	16	16	0	0	NA	50.2	50.2	0	0	NA	0	VOC	BOB
11003091	enrollment_arm_1	NA	NA	004246/21	11003091	Yes	Yes	Yes	No	No	No	Yes	4/22/21	1	14:00:00	2021-04-23T07:00:00Z	14:00:00	Female	2018-07-13T07:00:00Z	1	33	1015	CCH	1	NA	NA	12.9	12.9	0	0	NA	88.9	88.9	0	0	NA	14.6	14.7	-0.1	0.1	NA	51.6	51.6	0	0	NA	0	ROW	VOC
11003092	enrollment_arm_1	NA	NA	004246/21	11003092	Yes	Yes	Yes	No	No	No	Yes	4/22/21	1	22:00:00	2021-04-23T07:00:00Z	16:00:00	Male	2020-12-06T08:00:00Z	1	4	138	GMW	1	NA	NA	6.31	6.31	0	0	NA	70.1	70.1	0	0	NA	10.4	10.4	0	0	NA	44.7	44.7	0	0	NA	0	VOC	ROW
11003093	enrollment_arm_1	NA	NA	004293/21	11003093	Yes	Yes	Yes	No	No	No	Yes	4/24/21	1	16:00:00	2021-04-25T07:00:00Z	15:55:00	Female	2019-08-30T07:00:00Z	1	19	604	SPE	1	NA	NA	9.4	9.41	0.01	-0.01	NA	81.5	81.5	0	0	NA	14.7	14.7	0	0	NA	47.5	47.5	0	0	NA	0	VOC	BOB
11003094	enrollment_arm_1	NA	NA	004294/21	11003094	Yes	Yes	Yes	No	No	No	Yes	4/24/21	1	10:00:00	2021-04-25T07:00:00Z	17:25:00	Male	2016-08-20T07:00:00Z	1	56	1709	SOU	1	NA	NA	16.5	16.5	0	0	NA	110.5	110.5	0	0	NA	15.2	15.2	0	0	NA	51.1	51.2	-0.1	0.1	NA	0	VOC	BOB
11003095	enrollment_arm_1	NA	NA	004330/21	11003095	Yes	Yes	Yes	No	No	No	Yes	4/26/21	1	17:30:00	2021-04-27T07:00:00Z	13:00:00	Male	2015-03-15T07:00:00Z	1	73	2235	EOT	1	NA	NA	8.6	8.6	0	0	NA	NA	NA	NA	NA	NA	9.2	9.2	0	0	NA	48.5	48.5	0	0	NA	0	ROW	VOC
11003096	enrollment_arm_1	NA	NA	004225/21	11003096	Yes	Yes	Yes	No	No	No	Yes	4/26/21	1	17:00:00	2021-04-27T07:00:00Z	13:30:00	Male	2017-11-17T08:00:00Z	1	41	1257	ZOB	1	NA	NA	11	11	0	0	NA	85	85	0	0	NA	13.7	13.8	-0.1	0.1	NA	49.2	49.3	-0.1	0.1	NA	0	VOC	BOB
11003097	enrollment_arm_1	NA	NA	004351/21	11003097	Yes	Yes	Yes	No	No	No	No	4/27/21	1	18:30:00	2021-04-28T07:00:00Z	13:30:00	Male	2014-04-03T07:00:00Z	1	84	2582	EOD	1	NA	NA	19.6	19.6	0	0	NA	117	117	0	0	NA	14.2	14.1	0.1	-0.1	NA	51.1	51.1	0	0	NA	0	VOC	ROW
11003098	enrollment_arm_1	NA	NA	004355/21	11003098	Yes	Yes	Yes	No	No	No	Yes	4/27/21	1	16:00:00	2021-04-28T07:00:00Z	14:20:00	Male	2019-03-09T08:00:00Z	1	25	781	BOT	1	NA	NA	9.17	9.17	0	0	NA	82.1	82.1	0	0	NA	13.6	13.7	-0.1	0.1	NA	48.7	48.7	0	0	NA	0	ROW	VOC
11003099	enrollment_arm_1	NA	NA	004360/21	11003099	Yes	Yes	Yes	No	No	No	Yes	4/27/21	1	19:00:00	2021-04-28T07:00:00Z	13:50:00	Female	2020-05-15T07:00:00Z	1	11	348	IMW	1	NA	NA	6.78	6.78	0	0	NA	69.1	69.1	0	0	NA	14	14.1	-0.1	0.1	NA	45.1	45.1	0	0	NA	0	VOC	BOB
11003100	enrollment_arm_1	NA	NA	004372/21	11003100	Yes	Yes	Yes	No	No	No	Yes	4/28/21	1	16:00:00	2021-04-29T07:00:00Z	13:50:00	Female	2014-03-10T07:00:00Z	1	85	2607	BNY	1	NA	NA	17.8	17.7	-0.1	0.1	NA	106.1	106.1	0	0	NA	13.6	13.6	0	0	NA	49.2	49.2	0	0	NA	0	BOB	ROW
11003101	enrollment_arm_1	NA	NA	004368/21	11003101	Yes	Yes	Yes	No	No	No	Yes	4/28/21	1	16:00:00	2021-04-29T07:00:00Z	14:50:00	Male	2019-10-18T07:00:00Z	1	18	559	GOD	1	NA	NA	8.36	8.36	0	0	NA	83	83	0	0	NA	10.6	10.7	-0.1	0.1	NA	49	49	0	0	NA	3	ROW	BOB
11003102	enrollment_arm_1	NA	NA	004382/21	11003102	Yes	Yes	Yes	No	No	No	Yes	4/28/21	1	16:00:00	2021-04-29T07:00:00Z	16:00:00	Male	2012-11-16T08:00:00Z	1	101	3086	AFR	1	NA	NA	23.5	23.5	0	0	NA	126.4	126.4	0	0	NA	16.1	16.2	-0.1	0.1	NA	51.2	51.2	0	0	NA	0	ROW	BOB
11003103	enrollment_arm_1	NA	NA	004395/21	11003103	Yes	Yes	Yes	No	No	No	Yes	4/29/21	1	18:00:00	2021-04-30T07:00:00Z	14:05:00	Female	2014-02-12T08:00:00Z	1	86	2634	JRI	1	NA	NA	19.5	19.5	0	0	NA	119.2	119.2	0	0	NA	14.5	14.6	-0.1	0.1	NA	50.5	50.5	0	0	NA	0	ROW	VOC
11003104	enrollment_arm_1	NA	NA	004405/21	11003104	Yes	Yes	Yes	No	No	No	Yes	4/29/21	1	21:00:00	2021-04-30T07:00:00Z	15:30:00	Male	2020-06-18T07:00:00Z	1	10	316	IOL	1	NA	NA	9.5	9.5	0	0	NA	79	79.1	-0.1	0.1	NA	13	13.1	-0.1	0.1	NA	45.9	45.8	0.1	-0.1	NA	0	VOC	ROW
11003105	enrollment_arm_1	NA	NA	004391/21	11003105	Yes	Yes	Yes	No	No	No	No	4/29/21	1	17:00:00	2021-04-30T07:00:00Z	16:30:00	Female	2020-06-30T07:00:00Z	1	9	304	BOT	1	NA	NA	7.94	7.94	0	0	NA	64.2	64.2	0	0	NA	15.1	15	0.1	-0.1	NA	44.3	44.3	0	0	NA	0	ROW	VOC
11003106	enrollment_arm_1	NA	NA	004447/21	11003106	Yes	Yes	Yes	No	No	No	Yes	5/1/21	1	9:00:00	2021-05-02T07:00:00Z	12:40:00	Female	2019-10-19T07:00:00Z	1	18	561	RMW	1	NA	NA	7.8	7.8	0	0	NA	78.7	78.7	0	0	NA	11	11	0	0	NA	45.4	45.3	0.1	-0.1	NA	0	ROW	BOB
11003107	enrollment_arm_1	NA	NA	004433/21	11003107	Yes	Yes	Yes	No	No	No	Yes	5/1/21	1	14:00:00	2021-05-02T07:00:00Z	12:38:00	Female	2019-04-20T07:00:00Z	1	24	743	SRO	1	NA	NA	9.5	9.5	0	0	NA	79	79	0	0	NA	13	13	0	0	NA	45.9	45.9	0	0	NA	0	VOC	ROW
11003108	enrollment_arm_1	NA	NA	004456/21	11003108	Yes	Yes	Yes	No	No	No	Yes	5/2/21	1	18:00:00	2021-05-03T07:00:00Z	14:50:00	Male	2020-04-11T07:00:00Z	1	12	387	AOT	1	NA	NA	9.65	9.65	0	0	NA	72.3	72.4	-0.1	0.1	NA	15.7	15.8	-0.1	0.1	NA	46	46.1	-0.1	0.1	NA	0	VOC	ROW
11003109	enrollment_arm_1	NA	NA	004461/21	11003109	Yes	Yes	Yes	No	No	No	Yes	5/2/21	1	19:30:00	2021-05-03T07:00:00Z	14:15:00	Male	2018-04-12T07:00:00Z	1	36	1117	YDA	1	NA	NA	13.8	13.8	0	0	NA	92	92.1	-0.1	0.1	NA	16.1	16.1	0	0	NA	50	50	0	0	NA	0	VOC	ROW
11003110	enrollment_arm_1	NA	NA	004458/21	11003110	Yes	Yes	Yes	No	No	No	Yes	5/2/21	1	18:00:00	2021-05-03T07:00:00Z	15:30:00	Female	2018-08-18T07:00:00Z	1	32	989	EON	1	NA	NA	16.4	16.4	0	0	NA	101.5	101.5	0	0	NA	15.1	15	0.1	-0.1	NA	49.5	49.5	0	0	NA	0	ROW	VOC
11003111	enrollment_arm_1	NA	NA	004487/21	11003111	Yes	Yes	Yes	No	No	No	Yes	5/4/21	1	16:00:00	2021-05-05T07:00:00Z	14:30:00	Female	2019-12-23T08:00:00Z	1	16	499	ROC	1	NA	NA	8.72	8.72	0	0	NA	70	70.1	-0.1	0.1	NA	14	14.1	-0.1	0.1	NA	45.8	45.7	0.1	-0.1	NA	0	VOC	BOB
11003112	enrollment_arm_1	NA	NA	004494/21	11003112	Yes	Yes	Yes	No	No	No	Yes	5/4/21	1	18:00:00	2021-05-05T07:00:00Z	15:00:00	Male	2019-05-02T07:00:00Z	1	24	734	JOP	1	NA	NA	7.31	7.31	0	0	NA	89.1	89.1	0	0	NA	9.5	9.4	0.1	-0.1	NA	45.6	45.6	0	0	NA	1	ROW	VOC
11003113	enrollment_arm_1	NA	NA	004521/21	11003113	Yes	Yes	Yes	No	No	No	Yes	5/6/21	1	10:30:00	2021-05-06T07:00:00Z	13:20:00	Male	2020-10-23T07:00:00Z	1	6	195	ROG	1	NA	NA	6.5	6.5	0	0	NA	67.5	67.4	0.1	-0.1	NA	13.4	13.4	0	0	NA	44.8	44.7	0.1	-0.1	NA	0	VOC	ROW
11003114	enrollment_arm_1	NA	NA	004513/21	11003114	Yes	Yes	Yes	No	No	No	Yes	5/5/21	1	12:00:00	2021-05-06T07:00:00Z	14:00:00	Male	2019-07-02T07:00:00Z	1	22	674	EON	1	NA	NA	5.6	5.6	0	0	NA	74	74	0	0	NA	11.4	11.5	-0.1	0.1	NA	44.5	44.5	0	0	NA	3	ROW	VOC
11003115	enrollment_arm_1	NA	NA	004528/21	11003115	Yes	Yes	Yes	Yes	No	Yes	Yes	5/6/21	1	15:00:00	2021-05-07T07:00:00Z	13:00:00	Male	2019-08-05T07:00:00Z	1	21	641	MWA	1	NA	NA	13.6	13.6	0	0	NA	92.5	92.4	0.1	-0.1	NA	15.5	15.5	0	0	NA	52.5	52.6	-0.1	0.1	NA	1	VOC	ROW
11003116	enrollment_arm_1	NA	NA	004543/21	11003116	Yes	Yes	Yes	No	No	No	Yes	5/6/21	1	18:00:00	2021-05-07T07:00:00Z	13:20:00	Male	2019-06-18T07:00:00Z	1	22	689	GOT	1	NA	NA	13.1	13.1	0	0	NA	91.1	91.1	0	0	NA	15.8	15.9	-0.1	0.1	NA	49.9	49.9	0	0	NA	0	ROW	VOC
11003117	enrollment_arm_1	NA	NA	004522/21	11003117	Yes	Yes	Yes	No	No	No	Yes	5/6/21	1	15:30:00	2021-05-07T07:00:00Z	14:30:00	Female	2020-05-03T07:00:00Z	1	12	369	SOW	1	NA	NA	8.89	8.89	0	0	NA	72.2	72.1	0.1	-0.1	NA	13.7	13.8	-0.1	0.1	NA	46.7	46.7	0	0	NA	0	VOC	ROW
11003118	enrollment_arm_1	NA	NA	004572/21	11003118	Yes	Yes	Yes	No	No	No	Yes	5/8/21	1	17:00:00	2021-05-09T07:00:00Z	12:00:00	Male	2019-08-01T07:00:00Z	2	21	647	EOC	1	NA	NA	15.2	15.2	0	0	NA	105.4	105.3	0.1	-0.1	NA	14.5	14.4	0.1	-0.1	NA	48.2	48.2	0	0	NA	0	VOC	ROW
11003119	enrollment_arm_1	NA	NA	004570/21	11003119	Yes	Yes	Yes	No	No	No	Yes	5/8/21	1	14:30:00	2021-05-09T07:00:00Z	13:00:00	Male	2016-09-05T07:00:00Z	1	56	1707	EON	1	NA	NA	15.3	15.3	0	0	NA	104.3	104.4	-0.1	0.1	NA	16.1	16.1	0	0	NA	48.1	48.2	-0.1	0.1	NA	0	VOC	BOB
11003120	enrollment_arm_1	NA	NA	004571/21	11003120	Yes	Yes	Yes	No	No	No	Yes	5/8/21	1	16:00:00	2021-05-09T07:00:00Z	13:00:00	Male	2018-07-17T07:00:00Z	1	33	1027	WNY	1	NA	NA	13.3	13.3	0	0	NA	89	89	0	0	NA	14.9	14.8	0.1	-0.1	NA	51.2	51.3	-0.1	0.1	NA	0	VOC	BOB
11003121	enrollment_arm_1	NA	NA	004589/21	11003121	Yes	Yes	Yes	No	No	No	Yes	5/9/21	1	10:00:00	2021-05-09T07:00:00Z	15:00:00	Female	2019-04-24T07:00:00Z	1	24	746	SAD	1	NA	NA	7.76	7.76	0	0	NA	76.9	76.9	0	0	NA	12.6	12.5	0.1	-0.1	NA	44.7	44.7	0	0	NA	0	VOC	BOB
11003122	enrollment_arm_1	NA	NA	004598/21	11003122	Yes	Yes	Yes	No	No	No	Yes	5/10/21	1	0:30:00	2021-05-10T07:00:00Z	13:00:00	Female	2017-01-20T08:00:00Z	1	51	1571	SON	1	NA	NA	13.7	13.7	0	0	NA	80.1	80.1	0	0	NA	15.6	15.5	0.1	-0.1	NA	47.5	47.5	0	0	NA	0	ROW	VOC
11003123	enrollment_arm_1	NA	NA	004589/21`	11003123	Yes	Yes	Yes	No	No	No	Yes	5/9/21	1	20:00:00	2021-05-10T07:00:00Z	14:00:00	Female	2020-03-23T07:00:00Z	1	13	413	SCH	1	NA	NA	8.82	8.82	0	0	NA	72.2	72.3	-0.1	0.1	NA	14.9	14.8	0.1	-0.1	NA	46.1	46.1	0	0	NA	0	VOC	ROW
11003124	enrollment_arm_1	NA	NA	004595/21	11003124	Yes	Yes	Yes	No	No	No	Yes	5/9/21	1	20:00:00	2021-05-10T07:00:00Z	15:30:00	Female	2020-10-25T07:00:00Z	1	6	197	DOM	1	NA	NA	9	9	0	0	NA	68	68	0	0	NA	15.4	15.4	0	0	NA	43.5	43.5	0	0	NA	0	ROW	VOC
11003125	enrollment_arm_1	NA	NA	004607/21	11003125	Yes	Yes	Yes	No	No	No	Yes	5/10/21	1	16:30:00	2021-05-11T07:00:00Z	13:20:00	Male	2019-02-27T08:00:00Z	1	26	804	KOB	1	NA	NA	7.89	7.89	0	0	NA	77.1	77.1	0	0	NA	12.5	12.6	-0.1	0.1	NA	46.4	46.5	-0.1	0.1	NA	0	VOC	BOB
11003126	enrollment_arm_1	NA	NA	004612/21	11003126	Yes	Yes	Yes	No	No	No	Yes	5/10/21	1	14:00:00	2021-05-11T07:00:00Z	13:20:00	Male	2016-09-09T07:00:00Z	1	56	1705	RDA	1	NA	NA	16.8	16.8	0	0	NA	102.9	102.9	0	0	NA	16.3	16.2	0.1	-0.1	NA	50.6	50.6	0	0	NA	0	ROW	VOC
11003127	enrollment_arm_1	NA	NA	004665/21	11003127	Yes	Yes	Yes	No	No	No	Yes	5/13/21	1	10:00:00	2021-05-13T07:00:00Z	15:50:00	Female	2019-03-20T07:00:00Z	1	25	785	ANI	1	NA	NA	12.9	12.9	0	0	NA	87.5	87.4	0.1	-0.1	NA	16.2	16.3	-0.1	0.1	NA	48.5	48.5	0	0	NA	0	VOC	ROW
11003128	enrollment_arm_1	NA	NA	004678/21	11003128	Yes	Yes	Yes	No	No	No	Yes	5/13/21	1	18:00:00	2021-05-14T07:00:00Z	11:30:00	Male	2020-04-17T07:00:00Z	1	12	392	PMA	1	NA	NA	5.25	5.25	0	0	NA	69.4	69.4	0	0	NA	9.6	9.5	0.1	-0.1	NA	41.9	41.9	0	0	NA	2	ROW	COD
11003129	enrollment_arm_1	NA	NA	004680/21	11003129	Yes	Yes	Yes	No	No	No	Yes	5/13/21	1	19:00:00	2021-05-14T07:00:00Z	13:30:00	Female	2019-09-09T07:00:00Z	1	20	613	BAR	1	NA	NA	NA	NA	NA	NA	NA	NA	NA	NA	NA	NA	13.5	13.4	0.1	-0.1	NA	47.5	47.5	0	0	NA	0	ROW	COD
11003130	enrollment_arm_1	NA	NA	004715/21	11003130	Yes	Yes	Yes	No	No	No	Yes	5/14/21	1	15:00:00	2021-05-15T07:00:00Z	11:30:00	Male	2013-05-03T07:00:00Z	1	96	2934	AOD	1	NA	NA	16.9	16.9	0	0	NA	113.8	113.8	0	0	NA	14	14.1	-0.1	0.1	NA	51.3	51.3	0	0	NA	0	ROW	COD
11003131	enrollment_arm_1	NA	NA	004708/21	11003131	Yes	Yes	Yes	No	No	No	Yes	5/14/21	1	12:00:00	2021-05-15T07:00:00Z	13:00:00	Female	2010-01-04T08:00:00Z	1	136	4149	SOW	1	NA	NA	27	27	0	0	NA	130.6	130.6	0	0	NA	18.9	18.8	0.1	-0.1	NA	51	51	0	0	NA	0	ROW	COD
11003132	enrollment_arm_1	NA	NA	004712/21	11003132	Yes	Yes	Yes	No	No	No	Yes	5/14/21	1	12:30:00	2021-05-15T07:00:00Z	15:00:00	Male	2018-10-18T07:00:00Z	1	30	940	POU	1	NA	NA	7.91	7.91	0	0	NA	82	82	0	0	NA	13.4	13.3	0.1	-0.1	NA	45	45	0	0	NA	0	ROW	COD
11003133	enrollment_arm_1	NA	NA	004731/21	11003133	Yes	Yes	Yes	No	No	No	No	5/15/21	1	14:00:00	2021-05-16T07:00:00Z	12:00:00	Female	2013-02-01T08:00:00Z	1	99	3026	ERI	1	NA	NA	24.6	24.6	0	0	NA	130.9	130.9	0	0	NA	15.4	15.3	0.1	-0.1	NA	50	50	0	0	NA	0	ROW	BOB
11003134	enrollment_arm_1	NA	NA	004759/21	11003134	Yes	Yes	Yes	No	No	No	Yes	5/16/21	1	22:00:00	2021-05-17T07:00:00Z	14:00:00	Male	2017-08-18T07:00:00Z	1	44	1368	EOC	1	NA	NA	12.9	12.9	0	0	NA	91	91	0	0	NA	14.6	14.5	0.1	-0.1	NA	49.6	49.6	0	0	NA	0	ROW	BOB
11003135	enrollment_arm_1	NA	NA	004781/21	11003135	Yes	Yes	Yes	No	No	No	Yes	5/16/21	1	19:00:00	2021-05-17T07:00:00Z	15:30:00	Male	2019-08-01T07:00:00Z	2	21	655	TON	1	NA	NA	10.5	10.5	0	0	NA	82.1	82.1	0	0	NA	14.3	14.4	-0.1	0.1	NA	47.8	47.8	0	0	NA	0	VOC	ROW
11003136	enrollment_arm_1	NA	NA	004752/21	11003136	Yes	Yes	Yes	No	No	No	Yes	5/16/21	1	17:30:00	2021-05-17T07:00:00Z	14:50:00	Male	2021-01-23T08:00:00Z	1	3	114	DRO	1	NA	NA	3.36	3.36	0	0	NA	56.5	56.4	0.1	-0.1	NA	10.1	10.1	0	0	NA	39	39.1	-0.1	0.1	NA	0	VOC	BOB
11003137	enrollment_arm_1	NA	NA	004778/21	11003137	Yes	Yes	Yes	No	No	No	Yes	5/17/21	1	17:00:00	2021-05-18T07:00:00Z	14:30:00	Male	2017-09-25T07:00:00Z	1	43	1331	LOT	1	NA	NA	12.07	12.07	0	0	NA	96.5	96.4	0.1	-0.1	NA	13.8	13.8	0	0	NA	48.1	48.1	0	0	NA	0	VOC	BOB
11003138	enrollment_arm_1	NA	NA	004810/21	11003138	Yes	Yes	Yes	No	No	No	Yes	5/18/21	1	12:00:00	2021-05-19T07:00:00Z	13:30:00	Female	2013-10-27T07:00:00Z	1	90	2761	LOD	1	NA	NA	17.3	17.3	0	0	NA	115.2	115.2	0	0	NA	14.7	14.7	0	0	NA	48.9	48.9	0	0	NA	0	PAM	BOB
11003139	enrollment_arm_1	NA	NA	004807/21	11003139	Yes	Yes	Yes	No	No	No	Yes	5/18/21	1	16:40:00	2021-05-19T07:00:00Z	15:00:00	Female	2019-03-23T07:00:00Z	1	25	788	MOD	1	NA	NA	12.01	12.01	0	0	NA	86.4	86.4	0	0	NA	16.5	16.5	0	0	NA	48.3	48.4	-0.1	0.1	NA	0	VOC	BOB
11003140	enrollment_arm_1	NA	NA	004799/21	11003140	Yes	Yes	Yes	No	No	No	Yes	5/18/21	1	17:00:00	2021-05-19T07:00:00Z	15:30:00	Female	2018-10-23T07:00:00Z	1	30	939	KSH	1	NA	NA	12	12	0	0	NA	87.5	87.5	0	0	NA	14.5	14.5	0	0	NA	47.9	47.9	0	0	NA	0	VOC	BOB
11003141	enrollment_arm_1	NA	NA	004798/21	11003141	Yes	Yes	Yes	No	No	No	Yes	5/18/21	1	18:30:00	2021-05-19T07:00:00Z	14:27:00	Male	2020-02-10T08:00:00Z	1	15	464	IAL	1	NA	NA	10.04	10.04	0	0	NA	78	78	0	0	NA	14	14	0	0	NA	47.8	47.8	0	0	NA	0	PAM	BOB
11003142	enrollment_arm_1	NA	NA	004812/21	11003142	Yes	Yes	Yes	No	Yes	Yes	Yes	5/18/21	1	17:40:00	2021-05-19T07:00:00Z	16:00:00	Female	2019-12-27T08:00:00Z	1	16	509	COD	1	NA	NA	12.9	12.9	0	0	NA	89.5	89.5	0	0	NA	16	16	0	0	NA	47.5	47.5	0	0	NA	0	VOC	BOB
11003143	enrollment_arm_1	NA	NA	004860/21	11003143	Yes	Yes	Yes	No	No	No	Yes	5/18/21	1	17:00:00	2021-05-19T07:00:00Z	17:30:00	Male	2015-11-17T08:00:00Z	1	66	2010	HMW	1	NA	NA	15.6	15.6	0	0	NA	104.4	104.5	-0.1	0.1	NA	12.7	12.8	-0.1	0.1	NA	49.3	49.3	0	0	NA	0	VOC	BOB
11003144	enrollment_arm_1	NA	NA	004806/21	11003144	Yes	Yes	Yes	No	No	No	Yes	5/18/21	1	18:00:00	2021-05-19T07:00:00Z	17:32:00	Female	2020-11-19T08:00:00Z	1	5	181	BBE	1	NA	NA	6.74	6.74	0	0	NA	62.2	62.2	0	0	NA	14.2	14.2	0	0	NA	44.3	44.3	0	0	NA	0	PAM	VOC
11003145	enrollment_arm_1	NA	NA	004836/21	11003145	Yes	Yes	Yes	No	No	No	Yes	5/19/21	1	17:30:00	2021-05-20T07:00:00Z	15:00:00	Female	2016-08-28T07:00:00Z	1	56	1726	PAT	1	NA	NA	15.1	15.1	0	0	NA	100.5	100.5	0	0	NA	14.5	14.5	0	0	NA	45.5	45.6	-0.1	0.1	NA	0	VOC	PAM
11003146	enrollment_arm_1	NA	NA	004837/21	11003146	Yes	Yes	Yes	No	No	No	Yes	5/19/21	1	18:30:00	2021-05-20T07:00:00Z	14:00:00	Female	2010-04-11T07:00:00Z	1	133	4057	JOT	1	NA	NA	22.7	22.7	0	0	NA	124.7	124.7	0	0	NA	17.5	17.4	0.1	-0.1	NA	50.4	50.4	0	0	NA	0	VOC	BOB
11003147	enrollment_arm_1	NA	NA	004856/21	11003147	Yes	Yes	Yes	No	No	No	Yes	5/19/21	1	23:01:00	2021-05-20T07:00:00Z	15:25:00	Male	2020-08-16T07:00:00Z	1	9	277	AMO	1	NA	NA	6.81	6.81	0	0	NA	69.2	69.2	0	0	NA	12	12	0	0	NA	44.3	44.3	0	0	NA	0	PAM	BOB
11003148	enrollment_arm_1	NA	NA	004886/21	11003148	Yes	Yes	Yes	No	No	No	Yes	5/20/21	1	23:00:00	2021-05-21T07:00:00Z	14:15:00	Male	2020-11-26T08:00:00Z	1	5	176	JOM	1	NA	NA	12.7	12.7	0	0	NA	78.1	78.2	-0.1	0.1	NA	14.7	14.8	-0.1	0.1	NA	47	47	0	0	NA	0	VOC	BOB
11003149	enrollment_arm_1	NA	NA	004883/21	11003149	Yes	Yes	Yes	No	No	No	Yes	5/20/21	1	17:00:00	2021-05-21T07:00:00Z	15:20:00	Male	2020-02-24T08:00:00Z	1	14	452	WRO	1	NA	NA	11.2	11.2	0	0	NA	75.1	75.2	-0.1	0.1	NA	13.9	13.9	0	0	NA	46.5	46.4	0.1	-0.1	NA	0	VOC	BOB
11003150	enrollment_arm_1	NA	NA	004889/21	11003150	Yes	Yes	Yes	No	No	No	Yes	5/21/21	1	10:00:00	2021-05-21T07:00:00Z	16:00:00	Male	2019-09-20T07:00:00Z	1	20	609	BOD	1	NA	NA	13.8	13.8	0	0	NA	80.5	80.5	0	0	NA	15.2	15.3	-0.1	0.1	NA	47.1	47.1	0	0	NA	0	VOC	BOB
11003151	enrollment_arm_1	NA	NA	004915/21	11003151	Yes	Yes	Yes	No	No	No	Yes	5/22/21	1	5:00:00	2021-05-22T07:00:00Z	15:30:00	Male	2020-10-05T07:00:00Z	1	7	229	JGO	1	NA	NA	7.72	7.72	0	0	NA	65.6	65.5	0.1	-0.1	NA	13.7	13.7	0	0	NA	45.1	45.1	0	0	NA	0	VOC	COD
11003152	enrollment_arm_1	NA	NA	004918/21	11003152	Yes	Yes	Yes	No	No	No	Yes	5/22/21	1	16:00:00	2021-05-23T07:00:00Z	12:00:00	Male	2021-03-04T08:00:00Z	1	2	80	MMS	1	NA	NA	2.86	2.86	0	0	NA	51	51	0	0	NA	9.5	9.5	0	0	NA	38	38.1	-0.1	0.1	NA	0	VOC	BOB
11003153	enrollment_arm_1	NA	NA	4950	11003153	Yes	Yes	Yes	No	No	No	Yes	5/23/21	1	17:00:00	2021-05-24T07:00:00Z	15:30:00	Male	2018-08-26T07:00:00Z	1	32	1002	EMW	1	NA	NA	9.95	9.95	0	0	NA	79	79.1	-0.1	0.1	NA	12.5	12.4	0.1	-0.1	NA	47.1	47.1	0	0	NA	0	VOC	BOB
11003154	enrollment_arm_1	NA	NA	004944/21	11003154	Yes	Yes	Yes	No	No	No	Yes	5/23/21	1	17:00:00	2021-05-24T07:00:00Z	13:30:00	Male	2018-12-19T08:00:00Z	1	29	887	VPE	1	NA	NA	9.9	9.9	0	0	NA	82.4	82.3	0.1	-0.1	NA	13.5	13.6	-0.1	0.1	NA	47.1	47.2	-0.1	0.1	NA	0	VOC	BOB
11003155	enrollment_arm_1	NA	NA	004947/21	11003155	Yes	Yes	Yes	No	No	No	Yes	5/23/21	1	16:00:00	2021-05-24T07:00:00Z	16:00:00	Male	2012-02-01T08:00:00Z	1	111	3400	EOT	1	NA	NA	21.8	21.8	0	0	NA	116.3	116.3	0	0	NA	16.7	16.8	-0.1	0.1	NA	51.1	51	0.1	-0.1	NA	0	BOB	VOC
11003156	enrollment_arm_1	NA	NA	004943/21	11003156	Yes	Yes	Yes	No	No	No	Yes	5/23/21	1	17:50:00	2021-05-24T07:00:00Z	17:20:00	Male	2020-12-18T08:00:00Z	1	5	157	DON	1	NA	NA	5.69	5.69	0	0	NA	61.9	61.8	0.1	-0.1	NA	12.7	12.7	0	0	NA	46	46	0	0	NA	0	VOC	BOB
11003157	enrollment_arm_1	NA	NA	004945/21	11003157	Yes	Yes	Yes	No	No	No	Yes	5/23/21	1	20:00:00	2021-05-24T07:00:00Z	18:15:00	Female	2015-10-15T07:00:00Z	1	67	2048	ARI	1	NA	NA	14.5	14.5	0	0	NA	99	99	0	0	NA	14.3	14.4	-0.1	0.1	NA	48	48	0	0	NA	0	VOC	BOB
11003158	enrollment_arm_1	NA	NA	004978/21	11003158	Yes	Yes	Yes	No	No	No	Yes	5/24/21	1	21:00:00	2021-05-25T07:00:00Z	16:00:00	Female	2019-11-27T08:00:00Z	1	17	545	CWE	1	NA	NA	7.31	7.31	0	0	NA	72.1	72.1	0	0	NA	12.5	12.6	-0.1	0.1	NA	43.4	43.4	0	0	NA	0	VOC	BOB
11003159	enrollment_arm_1	NA	NA	004959/21	11003159	Yes	Yes	Yes	No	No	No	Yes	5/24/21	1	18:30:00	2021-05-25T07:00:00Z	16:00:00	Male	2021-02-24T08:00:00Z	1	2	90	NAY	1	NA	NA	7.6	7.6	0	0	NA	58.5	58.6	-0.1	0.1	NA	12.7	12.7	0	0	NA	37.6	37.6	0	0	NA	0	VOC	BOB
11003160	enrollment_arm_1	NA	NA	004977/21	11003160	Yes	Yes	Yes	No	No	No	Yes	5/24/21	1	17:30:00	2021-05-25T07:00:00Z	17:00:00	Female	2019-04-06T07:00:00Z	1	25	780	IOM	1	NA	NA	9.5	9.5	0	0	NA	74.9	74.8	0.1	-0.1	NA	13	13	0	0	NA	45.4	45.3	0.1	-0.1	NA	0	VOC	BOB
11003161	enrollment_arm_1	NA	NA	005031/21	11003161	Yes	Yes	Yes	No	No	No	Yes	5/26/21	1	19:30:00	2021-05-27T07:00:00Z	18:20:00	Female	2016-03-22T07:00:00Z	1	62	1892	QGE	1	NA	NA	13.4	13.4	0	0	NA	99.4	99.4	0	0	NA	14.9	14.9	0	0	NA	48	48	0	0	NA	0	VOC	BOB
11003162	enrollment_arm_1	NA	NA	005018/21	11003162	Yes	Yes	Yes	No	No	No	Yes	5/26/21	1	17:30:00	2021-05-27T07:00:00Z	16:00:00	Male	2020-10-13T07:00:00Z	1	7	226	IMW	1	NA	NA	6.2	6.21	0.01	-0.01	NA	65.5	65.5	0	0	NA	11.5	11.4	0.1	-0.1	NA	43.4	43.4	0	0	NA	0	VOC	COD
11003163	enrollment_arm_1	NA	NA	005059/21	11003163	Yes	Yes	Yes	No	No	No	Yes	5/27/21	1	20:00:00	2021-05-28T07:00:00Z	14:30:00	Female	2018-11-27T08:00:00Z	1	29	913	MRU	1	NA	NA	11	11	0	0	NA	85	85	0	0	NA	14.3	14.3	0	0	NA	45	45	0	0	NA	0	VOC	BOB
11003164	enrollment_arm_1	NA	NA	005856/21	11003164	Yes	Yes	Yes	No	No	No	Yes	5/27/21	1	16:00:00	2021-05-28T07:00:00Z	15:30:00	Male	2015-09-06T07:00:00Z	1	68	2091	MOD	1	NA	NA	20.81	20.81	0	0	NA	116.4	116.4	0	0	NA	15.4	15.5	-0.1	0.1	NA	56	56	0	0	NA	0	VOC	ROW
11003165	enrollment_arm_1	NA	NA	005044/21	11003165	Yes	Yes	Yes	No	No	No	Yes	5/27/21	1	18:40:00	2021-05-28T07:00:00Z	15:40:00	Female	2020-06-15T07:00:00Z	1	11	347	SMW	1	NA	NA	8.63	8.63	0	0	NA	71.6	71.6	0	0	NA	14.5	14.6	-0.1	0.1	NA	44.5	44.5	0	0	NA	0	VOC	BOB
11003166	enrollment_arm_1	NA	NA	005083/21	11003166	Yes	Yes	Yes	No	No	No	Yes	5/28/21	1	17:30:00	2021-05-29T07:00:00Z	11:40:00	Female	2020-02-14T08:00:00Z	1	15	470	TNY	1	NA	NA	9.67	9.67	0	0	NA	78.4	78.4	0	0	NA	13.4	13.4	0	0	NA	46.5	46.5	0	0	NA	0	ROW	COD
11003167	enrollment_arm_1	NA	NA	005072/21	11003167	Yes	Yes	Yes	No	No	No	No	5/28/21	1	17:00:00	2021-05-29T07:00:00Z	13:30:00	Female	2019-10-19T07:00:00Z	1	19	588	POK	1	NA	NA	7.7	7.7	0	0	NA	82.9	82.9	0	0	NA	11.3	11.2	0.1	-0.1	NA	49	49	0	0	NA	0	ROW	COD
11003168	enrollment_arm_1	NA	NA	005073/21	11003168	Yes	Yes	Yes	No	No	No	Yes	5/28/21	1	16:00:00	2021-05-29T07:00:00Z	15:50:00	Female	2019-05-02T07:00:00Z	1	24	758	SOD	1	NA	NA	10.6	10.6	0	0	NA	86.2	86.2	0	0	NA	14.6	14.5	0.1	-0.1	NA	46.4	46.4	0	0	NA	0	ROW	COD
11003169	enrollment_arm_1	NA	NA	005106/21	11003169	Yes	Yes	Yes	No	No	No	Yes	5/31/21	1	20:00:00	2021-06-01T07:00:00Z	11:00:00	Male	2017-08-17T07:00:00Z	1	45	1384	HOD	1	NA	NA	15	15	0	0	NA	95.5	95.6	-0.1	0.1	NA	15.2	15.3	-0.1	0.1	NA	50	50.1	-0.1	0.1	NA	0	VOC	BOB
11003170	enrollment_arm_1	NA	NA	005125/21	11003170	Yes	Yes	Yes	No	No	No	Yes	5/31/21	1	13:50:00	2021-06-01T07:00:00Z	13:10:00	Female	2009-12-27T08:00:00Z	1	137	4174	POD	1	NA	NA	24.5	24.5	0	0	NA	135.8	135.7	0.1	-0.1	NA	16.2	16.3	-0.1	0.1	NA	51	51	0	0	NA	0	VOC	BOB
11003171	enrollment_arm_1	NA	NA	005138/21	11003171	Yes	Yes	Yes	No	No	No	Yes	6/1/21	1	15:30:00	2021-06-02T07:00:00Z	13:30:00	Female	2020-09-25T07:00:00Z	1	8	250	FAW	1	NA	NA	6.55	6.55	0	0	NA	66	66.1	-0.1	0.1	NA	12.5	12.5	0	0	NA	43.3	43.3	0	0	NA	0	VOC	PAM
11003172	enrollment_arm_1	NA	NA	5146	11003172	Yes	Yes	Yes	No	No	No	Yes	6/1/21	1	16:00:00	2021-06-02T07:00:00Z	13:13:00	Female	2020-01-24T08:00:00Z	1	16	495	CCH	1	NA	NA	9.59	9.59	0	0	NA	74.1	74.1	0	0	NA	13.3	13.3	0	0	NA	47.2	47.2	0	0	NA	0	PAM	VOC
11003173	enrollment_arm_1	NA	NA	005174/21	11003173	Yes	Yes	Yes	No	No	No	Yes	6/2/21	1	16:00:00	2021-06-03T07:00:00Z	14:30:00	Male	2015-10-04T07:00:00Z	1	67	2069	ECA	1	NA	NA	21.9	21.9	0	0	NA	116.7	116.7	0	0	NA	17	17.1	-0.1	0.1	NA	52.3	52.3	0	0	NA	0	ROW	BOB
11003174	enrollment_arm_1	NA	NA	006213/21	11003174	Yes	Yes	Yes	No	No	No	Yes	6/3/21	1	12:00:00	2021-06-04T07:00:00Z	11:00:00	Male	2018-12-12T08:00:00Z	1	29	905	TOT	1	NA	NA	9.6	9.6	0	0	NA	82.5	82.5	0	0	NA	14.4	14.3	0.1	-0.1	NA	47.3	47.3	0	0	NA	0	ROW	VOC
11003175	enrollment_arm_1	NA	NA	005207/21	11003175	Yes	Yes	Yes	No	No	No	Yes	6/3/21	1	20:00:00	2021-06-04T07:00:00Z	13:00:00	Male	2021-02-21T08:00:00Z	1	3	103	BAN	1	NA	NA	2.26	2.26	0	0	NA	48.1	48	0.1	-0.1	NA	7.5	7.6	-0.1	0.1	NA	35.2	35.1	0.1	-0.1	NA	0	VOC	BOB
11003176	enrollment_arm_1	NA	NA	005208/21	11003176	Yes	Yes	Yes	No	No	No	Yes	6/3/21	1	17:00:00	2021-06-04T07:00:00Z	12:40:00	Male	2008-12-18T08:00:00Z	1	149	4551	PJO	1	NA	NA	22.1	22.1	0	0	NA	132.2	132.2	0	0	NA	14.5	14.4	0.1	-0.1	NA	52.3	52.3	0	0	NA	0	ROW	VOC
11003177	enrollment_arm_1	NA	NA	005233/21	11003177	Yes	Yes	Yes	No	No	No	Yes	6/5/21	1	4:00:00	2021-06-05T07:00:00Z	13:00:00	Female	2011-12-28T08:00:00Z	1	113	3447	JOK	1	NA	NA	21.7	21.7	0	0	NA	128.5	128.5	0	0	NA	16.3	16.4	-0.1	0.1	NA	50.5	50.4	0.1	-0.1	NA	0	VOC	BOB
11003178	enrollment_arm_1	NA	NA	005237/21	11003178	Yes	Yes	Yes	No	No	No	Yes	6/4/21	1	17:00:00	2021-06-05T07:00:00Z	14:30:00	Male	2019-07-07T07:00:00Z	1	22	699	CKI	1	NA	NA	11.7	11.7	0	0	NA	88.8	88.9	-0.1	0.1	NA	15.2	15.2	0	0	NA	50.1	50.2	-0.1	0.1	NA	0	VOC	BOB
11003179	enrollment_arm_1	NA	NA	005258/21	11003179	Yes	Yes	Yes	No	No	No	Yes	6/5/21	1	19:00:00	2021-06-06T07:00:00Z	12:20:00	Female	2019-05-03T07:00:00Z	1	25	765	SON	1	NA	NA	11.3	11.3	0	0	NA	85.1	85.2	-0.1	0.1	NA	14.8	14.8	0	0	NA	46.1	46.2	-0.1	0.1	NA	2	VOC	BOB
11003180	enrollment_arm_1	NA	NA	005276/21	11003180	Yes	Yes	Yes	No	No	No	Yes	6/7/21	1	5:30:00	2021-06-07T07:00:00Z	14:30:00	Female	2016-10-10T07:00:00Z	1	55	1701	LJO	1	NA	NA	17.4	17.4	0	0	NA	114.1	114.1	0	0	NA	14.9	14.8	0.1	-0.1	NA	49.2	49.2	0	0	NA	0	ROW	VOC
11003181	enrollment_arm_1	NA	NA	005303/21	11003181	Yes	Yes	Yes	No	No	No	Yes	6/7/21	1	15:00:00	2021-06-08T07:00:00Z	12:30:00	Female	2019-04-19T07:00:00Z	1	25	781	JFR	1	NA	NA	14.1	14.1	0	0	NA	91.5	91.4	0.1	-0.1	NA	15.7	15.8	-0.1	0.1	NA	48.5	48.5	0	0	NA	0	VOC	BOB
11003182	enrollment_arm_1	NA	NA	005279/21	11003182	Yes	Yes	Yes	No	No	No	Yes	6/7/21	1	14:00:00	2021-06-08T07:00:00Z	11:28:00	Female	2019-06-12T07:00:00Z	1	23	727	FOT	1	NA	NA	10.6	10.6	0	0	NA	87.1	87.1	0	0	NA	12.9	13	-0.1	0.1	NA	48.1	48.1	0	0	NA	0	ROW	VOC
11003183	enrollment_arm_1	NA	NA	005330/21	11003183	Yes	Yes	Yes	No	No	No	Yes	6/8/21	1	18:00:00	2021-06-09T07:00:00Z	14:30:00	Male	2020-08-06T07:00:00Z	1	10	307	JOM	1	NA	NA	10.3	10.3	0	0	NA	80.3	80.4	-0.1	0.1	NA	14.5	14.6	-0.1	0.1	NA	49.3	49.3	0	0	NA	0	VOC	BOB
11003184	enrollment_arm_1	NA	NA	005317/21	11003184	Yes	Yes	Yes	Yes	No	No	No	6/8/21	1	18:20:00	2021-06-09T07:00:00Z	14:10:00	Female	2020-04-13T07:00:00Z	1	13	422	EAL	1	NA	NA	6.75	6.75	0	0	NA	72.1	72	0.1	-0.1	NA	11	11.1	-0.1	0.1	NA	43.5	43.6	-0.1	0.1	NA	2	VOC	BOB
11003185	enrollment_arm_1	NA	NA	005331/21	11003185	Yes	Yes	Yes	No	No	No	Yes	6/8/21	1	17:00:00	2021-06-09T07:00:00Z	14:30:00	Male	2019-06-25T07:00:00Z	1	23	715	JON	1	NA	NA	15	15	0	0	NA	84	84	0	0	NA	16.8	16.8	0	0	NA	49.3	49.3	0	0	NA	0	ROW	VOC
11003186	enrollment_arm_1	NA	NA	005327/21	11003186	Yes	Yes	Yes	No	No	No	Yes	6/8/21	1	13:00:00	2021-06-09T07:00:00Z	14:00:00	Male	2015-10-05T07:00:00Z	1	68	2074	EOG	1	NA	NA	8.2	8.2	0	0	NA	85.4	85.4	0	0	NA	11.3	11.2	0.1	-0.1	NA	45.8	45.8	0	0	NA	0	ROW	VOC
11003187	enrollment_arm_1	NA	NA	005320/21	11003187	Yes	Yes	Yes	No	No	No	Yes	6/8/21	1	18:00:00	2021-06-09T07:00:00Z	14:53:00	Female	2021-02-17T08:00:00Z	1	3	112	LOT	1	NA	NA	4.9	4.9	0	0	NA	56	56	0	0	NA	11.7	11.7	0	0	NA	39.8	39.8	0	0	NA	0	PAM	ROW
11003188	enrollment_arm_1	NA	NA	005322/21	11003188	Yes	Yes	Yes	No	No	No	Yes	6/8/21	1	18:00:00	2021-06-09T07:00:00Z	17:00:00	Male	2018-10-19T07:00:00Z	1	31	964	AID	1	NA	NA	8.23	8.23	0	0	NA	80	80.1	-0.1	0.1	NA	11.6	11.5	0.1	-0.1	NA	41.5	41.4	0.1	-0.1	NA	2	VOC	ROW
11003189	enrollment_arm_1	NA	NA	005338/21	11003189	Yes	Yes	Yes	No	No	No	Yes	6/9/21	1	0:03:00	2021-06-09T07:00:00Z	16:44:00	Female	2018-10-15T07:00:00Z	1	31	968	JOT	1	NA	NA	12.6	12.6	0	0	NA	93.1	93.1	0	0	NA	14.9	14.9	0	0	NA	48.7	48.7	0	0	NA	0	PAM	VOC
11003190	enrollment_arm_1	NA	NA	005377/21	11003190	Yes	Yes	Yes	No	No	No	Yes	6/10/21	1	19:30:00	2021-06-11T07:00:00Z	14:00:00	Female	2019-07-21T07:00:00Z	1	22	691	PNY	1	NA	NA	14.4	14.4	0	0	NA	94.5	94.4	0.1	-0.1	NA	16	16	0	0	NA	45.9	45.9	0	0	NA	0	VOC	BOB
11003191	enrollment_arm_1	NA	NA	005409/21	11003191	Yes	Yes	Yes	No	No	No	Yes	6/11/21	1	17:00:00	2021-06-12T07:00:00Z	11:30:00	Female	2014-11-30T08:00:00Z	1	78	2386	ROD	1	NA	NA	15.6	15.6	0	0	NA	110.4	110.4	0	0	NA	14.9	15	-0.1	0.1	NA	49.4	49.4	0	0	NA	0	ROW	BOB
11003192	enrollment_arm_1	NA	NA	005396/21	11003192	Yes	Yes	Yes	No	No	No	Yes	6/11/21	1	11:00:00	2021-06-12T07:00:00Z	13:30:00	Male	2017-01-01T08:00:00Z	2	53	1623	OOT	1	NA	NA	16	16	0	0	NA	85.2	85.2	0	0	NA	16.3	16.2	0.1	-0.1	NA	49.9	49.9	0	0	NA	0	ROW	BOB
11003193	enrollment_arm_1	NA	NA	005420/21	11003193	Yes	Yes	Yes	No	No	No	Yes	6/12/21	1	11:30:00	2021-06-13T07:00:00Z	11:00:00	Male	2019-02-26T08:00:00Z	1	27	838	COU	1	NA	NA	12.5	12.5	0	0	NA	88.4	88.4	0	0	NA	15.3	15.2	0.1	-0.1	NA	49.8	49.8	0	0	NA	0	ROW	COD
11003194	enrollment_arm_1	NA	NA	005424/21	11003194	Yes	Yes	Yes	No	No	No	Yes	6/12/21	1	13:00:00	2021-06-13T07:00:00Z	12:00:00	Male	2020-08-20T07:00:00Z	1	9	297	JOM	1	NA	NA	8.9	8.9	0	0	NA	69.4	69.4	0	0	NA	14.4	14.4	0	0	NA	46.4	46.4	0	0	NA	0	ROW	COD
11003195	enrollment_arm_1	NA	NA	005438/21	11003195	Yes	Yes	Yes	No	No	No	Yes	6/13/21	1	18:00:00	2021-06-14T07:00:00Z	14:30:00	Female	2017-08-02T07:00:00Z	1	46	1412	SOR	1	NA	NA	18	18	0	0	NA	106.1	106.2	-0.1	0.1	NA	16.8	16.7	0.1	-0.1	NA	51.5	51.4	0.1	-0.1	NA	0	VOC	ROW
11003196	enrollment_arm_1	NA	NA	005449/21	11003196	Yes	Yes	Yes	No	No	No	Yes	6/13/21	1	17:00:00	2021-06-14T07:00:00Z	11:45:00	Female	2017-06-19T07:00:00Z	1	47	1456	EAG	1	NA	NA	10.4	10.4	0	0	NA	86.2	86.2	0	0	NA	14.6	14.6	0	0	NA	49.8	49.8	0	0	NA	0	ROW	VOC
11003197	enrollment_arm_1	NA	NA	005444/21	11003197	Yes	Yes	Yes	No	No	No	Yes	6/14/21	1	17:00:00	2021-06-14T07:00:00Z	14:15:00	Male	2014-07-28T07:00:00Z	1	82	2513	CDA	1	NA	NA	22.5	22.5	0	0	NA	127.7	127.7	0	0	NA	15.5	15.6	-0.1	0.1	NA	52.9	52.9	0	0	NA	0	ROW	VOC
11003198	enrollment_arm_1	NA	NA	005476/21	11003198	Yes	Yes	Yes	No	No	No	Yes	6/14/21	1	16:00:00	2021-06-15T07:00:00Z	11:00:00	Female	2019-07-11T07:00:00Z	1	23	705	MOC	1	NA	NA	11.1	11.1	0	0	NA	83.6	83.6	0	0	NA	16.4	16.3	0.1	-0.1	NA	48.7	48.7	0	0	NA	0	ROW	BOB
11003199	enrollment_arm_1	NA	NA	005462/21	11003199	Yes	Yes	Yes	No	No	No	Yes	6/14/21	1	16:00:00	2021-06-15T07:00:00Z	12:40:00	Male	2019-01-15T08:00:00Z	1	28	882	DSA	1	NA	NA	11.5	11.5	0	0	NA	84.5	84.5	0	0	NA	15.5	15.5	0	0	NA	50	50	0	0	NA	0	VOC	ROW
11003200	enrollment_arm_1	NA	NA	005472/21	11003200	Yes	Yes	Yes	No	No	No	Yes	6/14/21	1	17:00:00	2021-06-15T07:00:00Z	13:20:00	Female	2014-06-02T07:00:00Z	1	84	2570	KSU	1	NA	NA	14.1	14.1	0	0	NA	105.6	105.5	0.1	-0.1	NA	13.5	13.5	0	0	NA	50.1	50.1	0	0	NA	0	VOC	ROW
11003201	enrollment_arm_1	NA	NA	005522/21	11003201	Yes	Yes	Yes	No	No	No	Yes	6/16/21	1	20:00:00	2021-06-17T07:00:00Z	12:30:00	Female	2017-07-07T07:00:00Z	1	47	1441	GKE	1	NA	NA	13.7	13.7	0	0	NA	103.3	103.3	0	0	NA	13.5	13.6	-0.1	0.1	NA	49.2	49.2	0	0	NA	0	ROW	BOB
11003202	enrollment_arm_1	NA	NA	0055/21	11003202	Yes	Yes	Yes	No	No	No	Yes	6/16/21	1	20:00:00	2021-06-17T07:00:00Z	12:00:00	Male	2021-01-05T08:00:00Z	1	5	163	JOK	1	NA	NA	21.5	21.5	0	0	NA	100.2	100.2	0	0	NA	16.7	16.6	0.1	-0.1	NA	55.5	55.4	0.1	-0.1	NA	0	ROW	BOB
11003203	enrollment_arm_1	NA	NA	005532/21	11003203	Yes	Yes	Yes	No	No	No	Yes	6/16/21	1	15:00:00	2021-06-17T07:00:00Z	13:00:00	Male	2017-01-01T08:00:00Z	2	53	1628	COM	1	NA	NA	11.6	11.6	0	0	NA	91.6	91.6	0	0	NA	13.4	13.3	0.1	-0.1	NA	50.2	50.2	0	0	NA	0	ROW	BOB
11003204	enrollment_arm_1	NA	NA	005513/21	11003204	Yes	Yes	Yes	No	No	No	Yes	6/16/21	1	19:30:00	2021-06-17T07:00:00Z	14:00:00	Female	2019-05-16T07:00:00Z	1	25	763	BOL	1	NA	NA	10.8	10.8	0	0	NA	83.8	83.8	0	0	NA	14.5	14.4	0.1	-0.1	NA	46.6	46.6	0	0	NA	2	ROW	BOB
11003205	enrollment_arm_1	NA	NA	005528/21	11003205	Yes	Yes	Yes	No	No	No	Yes	6/16/21	1	18:00:00	2021-06-17T07:00:00Z	15:00:00	Female	2018-07-07T07:00:00Z	1	35	1076	CAN	1	NA	NA	11.3	11.3	0	0	NA	84.6	84.6	0	0	NA	13.7	13.7	0	0	NA	49.9	49.9	0	0	NA	1	ROW	BOB
11003206	enrollment_arm_1	NA	NA	005539/21	11003206	Yes	Yes	Yes	Yes	No	No	Yes	6/16/21	1	20:00:00	2021-06-17T07:00:00Z	16:00:00	Male	2012-12-02T08:00:00Z	1	102	3119	IMA	1	NA	NA	28.6	28.6	0	0	NA	136.5	136.5	0	0	NA	17.4	17.5	-0.1	0.1	NA	50.6	50.6	0	0	NA	0	ROW	BOB
11003207	enrollment_arm_1	NA	NA	005556/21	11003207	Yes	Yes	Yes	No	No	No	Yes	6/17/21	1	18:00:00	2021-06-18T07:00:00Z	13:00:00	Female	2017-06-03T07:00:00Z	1	48	1476	SMU	1	NA	NA	14.3	14.3	0	0	NA	100.2	100.2	0	0	NA	14.1	14	0.1	-0.1	NA	49.5	49.5	0	0	NA	0	ROW	BOB
11003208	enrollment_arm_1	NA	NA	005550/21	11003208	Yes	Yes	Yes	No	No	No	Yes	6/17/21	1	15:00:00	2021-06-18T07:00:00Z	13:00:00	Male	2020-06-09T07:00:00Z	1	12	374	PMU	1	NA	NA	9.07	9.07	0	0	NA	79	79.1	-0.1	0.1	NA	12	12.1	-0.1	0.1	NA	47.5	47.6	-0.1	0.1	NA	0	BOB	ROW
11003209	enrollment_arm_1	NA	NA	005593/21	11003209	Yes	Yes	Yes	No	No	No	Yes	6/18/21	1	17:00:00	2021-06-19T07:00:00Z	11:30:00	Female	2018-12-15T08:00:00Z	1	30	917	AAW	1	NA	NA	11.4	11.4	0	0	NA	86.3	86.3	0	0	NA	14.5	14.5	0	0	NA	49	49.1	-0.1	0.1	NA	0	VOC	COD
11003210	enrollment_arm_1	NA	NA	005506/21	11003210	Yes	Yes	Yes	No	No	No	Yes	6/19/21	1	18:00:00	2021-06-19T07:00:00Z	13:00:00	Female	2020-02-19T08:00:00Z	1	15	486	BMA	1	NA	NA	NA	NA	NA	NA	NA	NA	NA	NA	NA	NA	NA	NA	NA	NA	NA	NA	NA	NA	NA	NA	0	NA	NA
11003211	enrollment_arm_1	NA	NA	005626/21	11003211	Yes	Yes	Yes	No	No	No	Yes	6/19/21	1	17:00:00	2021-06-20T07:00:00Z	13:00:00	Female	2017-01-01T08:00:00Z	2	53	1631	WOM	1	NA	NA	14.78	14.78	0	0	NA	105.1	105.2	-0.1	0.1	NA	15.7	15.7	0	0	NA	50.2	50.2	0	0	NA	0	VOC	BOB
11003212	enrollment_arm_1	NA	NA	005629/21	11003212	Yes	Yes	Yes	No	No	No	Yes	6/19/21	1	18:00:00	2021-06-20T07:00:00Z	13:30:00	Male	2019-03-24T07:00:00Z	1	26	819	VOP	1	NA	NA	11.1	11.1	0	0	NA	85	85	0	0	NA	15.1	15.1	0	0	NA	48.4	48.4	0	0	NA	0	VOC	BOB
11003213	enrollment_arm_1	NA	NA	005648/21	11003213	Yes	Yes	Yes	No	No	No	Yes	6/20/21	1	16:00:00	2021-06-21T07:00:00Z	13:00:00	Male	2018-07-27T07:00:00Z	1	34	1060	RAB	1	NA	NA	15.7	15.7	0	0	NA	105.4	105.4	0	0	NA	14.8	14.7	0.1	-0.1	NA	52.8	52.8	0	0	NA	0	ROW	PAM
11003214	enrollment_arm_1	NA	NA	005653/21	11003214	Yes	Yes	Yes	No	No	No	Yes	6/21/21	1	12:00:00	2021-06-22T07:00:00Z	11:00:00	Female	2009-07-27T07:00:00Z	1	142	4348	AAB	1	NA	NA	27.6	27.6	0	0	NA	145.8	145.7	0.1	-0.1	NA	18	17.9	0.1	-0.1	NA	53	53	0	0	NA	0	ROW	BOB
11003215	enrollment_arm_1	NA	NA	005686/21	11003215	Yes	Yes	Yes	No	No	No	Yes	6/22/21	1	10:00:00	2021-06-23T07:00:00Z	13:20:00	Male	2020-10-23T07:00:00Z	1	7	243	HOT	1	NA	NA	8.4	8.4	0	0	NA	70.7	70.7	0	0	NA	14.4	14.3	0.1	-0.1	NA	44.8	44.8	0	0	NA	0	ROW	BOB
11003216	enrollment_arm_1	NA	NA	005693/21	11003216	Yes	Yes	Yes	No	No	No	Yes	6/22/21	1	15:00:00	2021-06-23T07:00:00Z	14:37:00	Female	2020-07-05T07:00:00Z	1	11	353	SOK	1	NA	NA	4.71	4.71	0	0	NA	64.6	64.5	0.1	-0.1	NA	10.5	10.5	0	0	NA	39	39	0	0	NA	0	PAM	COD
11003217	enrollment_arm_1	NA	NA	005716/21	11003217	Yes	Yes	Yes	No	No	No	Yes	6/24/21	1	15:00:00	2021-06-25T07:00:00Z	11:00:00	Male	2018-01-25T08:00:00Z	1	40	1247	HWI	1	NA	NA	12.8	12.8	0	0	NA	92	92	0	0	NA	14.9	15	-0.1	0.1	NA	49.9	49.9	0	0	NA	0	ROW	BOB
11003218	enrollment_arm_1	NA	NA	005727/21	11003218	Yes	Yes	Yes	No	No	No	Yes	6/24/21	1	19:00:00	2021-06-25T07:00:00Z	13:40:00	Male	2018-06-30T07:00:00Z	1	35	1091	PKA	1	NA	NA	12.4	12.4	0	0	NA	89.4	89.4	0	0	NA	15.1	15.1	0	0	NA	48.1	48.1	0	0	NA	0	VOC	ROW
11003219	enrollment_arm_1	NA	NA	005716/21	11003219	Yes	Yes	Yes	No	No	No	Yes	6/24/21	1	17:00:00	2021-06-25T07:00:00Z	13:00:00	Female	2019-11-05T08:00:00Z	1	19	598	DOK	1	NA	NA	6.45	6.45	0	0	NA	66.1	66.1	0	0	NA	12.2	12.1	0.1	-0.1	NA	45.4	45.4	0	0	NA	0	ROW	BOB
11003220	enrollment_arm_1	NA	NA	005745/21	11003220	Yes	Yes	Yes	No	No	No	Yes	6/25/21	1	16:00:00	2021-06-26T07:00:00Z	12:00:00	Female	2015-03-01T08:00:00Z	1	75	2309	LAW	1	NA	NA	19.3	19.3	0	0	NA	115.9	116	-0.1	0.1	NA	15.5	15.4	0.1	-0.1	NA	52.2	52.1	0.1	-0.1	NA	1	BOB	ROW
11003221	enrollment_arm_1	NA	NA	005743/21	11003221	Yes	Yes	Yes	No	No	No	Yes	6/25/21	1	16:00:00	2021-06-26T07:00:00Z	15:00:00	Female	2020-05-11T07:00:00Z	1	13	411	FAT	1	NA	NA	8.29	8.29	0	0	NA	78.1	78.1	0	0	NA	13.4	13.3	0.1	-0.1	NA	44.5	44.5	0	0	NA	0	ROW	BOB
11003222	enrollment_arm_1	NA	NA	005767/21	11003222	Yes	Yes	Yes	No	No	No	Yes	6/27/21	1	12:00:00	2021-06-28T07:00:00Z	11:00:00	Female	2020-09-12T07:00:00Z	1	9	289	SOT	1	NA	NA	5.53	5.53	0	0	NA	65	65	0	0	NA	11.5	11.4	0.1	-0.1	NA	40.4	40.4	0	0	NA	0	ROW	BOB
11003223	enrollment_arm_1	NA	NA	005766/21	11003223	Yes	Yes	Yes	No	No	No	Yes	6/27/21	1	17:00:00	2021-06-28T07:00:00Z	15:00:00	Female	2020-08-21T07:00:00Z	1	10	311	KOD	1	NA	NA	5.4	5.4	0	0	NA	65.4	65.4	0	0	NA	10.5	10.6	-0.1	0.1	NA	40.9	40.9	0	0	NA	3	ROW	BOB
11003224	enrollment_arm_1	NA	NA	005788/21	11003224	Yes	Yes	Yes	No	No	No	Yes	6/28/21	1	14:00:00	2021-06-29T07:00:00Z	11:00:00	Female	2011-12-01T08:00:00Z	1	114	3498	DOY	1	NA	NA	23.5	23.5	0	0	NA	135.6	135.6	0	0	NA	14.4	14.4	0	0	NA	52.1	52.1	0	0	NA	0	ROW	BOB
11003225	enrollment_arm_1	NA	NA	005796/21	11003225	Yes	Yes	Yes	No	No	No	Yes	6/28/21	1	17:00:00	2021-06-29T07:00:00Z	14:00:00	Male	2018-09-18T07:00:00Z	1	33	1015	SOC	1	NA	NA	11.7	11.7	0	0	NA	87.3	87.3	0	0	NA	15.9	16	-0.1	0.1	NA	47.9	47.9	0	0	NA	0	ROW	BOB
11003226	enrollment_arm_1	NA	NA	005790/21	11003226	Yes	Yes	Yes	No	No	No	Yes	6/28/21	1	15:00:00	2021-06-29T07:00:00Z	14:00:00	Male	2020-11-04T08:00:00Z	1	7	237	GMT	1	NA	NA	9.14	9.14	0	0	NA	73.8	73.8	0	0	NA	15.7	15.6	0.1	-0.1	NA	47.3	47.3	0	0	NA	0	ROW	COD
11003227	enrollment_arm_1	NA	NA	005791/21	11003227	Yes	Yes	Yes	No	No	No	Yes	6/28/21	1	19:00:00	2021-06-29T07:00:00Z	15:30:00	Female	2010-10-26T07:00:00Z	1	128	3899	CMW	1	NA	NA	24.9	24.9	0	0	NA	32.1	32.1	0	0	NA	16.7	16.7	0	0	NA	52.9	52.9	0	0	NA	0	ROW	BOB
11003228	enrollment_arm_1	NA	NA	005819/21	11003228	Yes	Yes	Yes	No	No	No	Yes	6/29/21	1	22:00:00	2021-06-30T07:00:00Z	13:00:00	Female	2013-09-01T07:00:00Z	1	93	2859	EDA	1	NA	NA	NA	NA	NA	NA	NA	NA	NA	NA	NA	NA	18	18	0	0	NA	52.9	52.9	0	0	NA	2	ROW	BOB
11005001	enrollment_arm_1	NA	NA	092808/21	11005001	Yes	Yes	Yes	No	No	No	Yes	4/5/21	1	14:30:00	2021-04-06T07:00:00Z	14:11:00	Male	2016-01-01T08:00:00Z	2	63	1922	VOD	1	NA	NA	15.75	15.75	0	0	NA	106.5	106.4	0.1	-0.1	NA	14.9	14.9	0	0	NA	50.8	50.9	-0.1	0.1	NA	0	EAR	NON
11005002	enrollment_arm_1	NA	NA	92914/21	11005002	Yes	Yes	Yes	No	No	No	Yes	4/8/21	1	2:00:00	2021-04-08T07:00:00Z	12:05:00	Male	2020-03-03T08:00:00Z	1	13	401	SOD	1	NA	NA	9.84	9.83	-0.01	0.01	NA	73.2	73.3	-0.1	0.1	NA	14.9	14.8	0.1	-0.1	NA	48.1	48.2	-0.1	0.1	NA	0	EAR	VOC
11005003	enrollment_arm_1	NA	NA	87355/21	11005003	Yes	Yes	Yes	No	No	No	Yes	4/7/21	1	14:30:00	2021-04-08T07:00:00Z	12:56:00	Male	2018-09-12T07:00:00Z	1	30	939	RON	1	NA	NA	10.7	10.71	0.01	-0.01	NA	83.5	83.4	0.1	-0.1	NA	15.1	15.2	-0.1	0.1	NA	43.7	43.6	0.1	-0.1	NA	0	VOC	EAR
11005004	enrollment_arm_1	NA	NA	92933/21	11005004	Yes	Yes	Yes	No	No	No	Yes	4/8/21	1	14:00:00	2021-04-09T07:00:00Z	12:19:00	Male	2013-01-01T08:00:00Z	2	99	3020	SOD	1	NA	NA	19.65	19.65	0	0	NA	119.1	119.2	-0.1	0.1	NA	14.4	14.3	0.1	-0.1	NA	51.5	51.5	0	0	NA	0	VOC	EAR
11005005	enrollment_arm_1	NA	NA	93010/21	11005005	Yes	Yes	Yes	No	No	No	Yes	4/11/21	1	14:30:00	2021-04-12T07:00:00Z	12:38:00	Male	2016-01-01T08:00:00Z	2	63	1928	COT	1	NA	NA	19.9	19.91	0.01	-0.01	NA	119.8	119.6	0.2	-0.2	NA	15.7	15.7	0	0	NA	52.4	52.5	-0.1	0.1	NA	2	EAR	JOT
11005006	enrollment_arm_1	NA	NA	093013/21	11005006	Yes	Yes	Yes	No	No	No	Yes	4/11/21	1	18:20:00	2021-04-12T07:00:00Z	13:28:00	Male	2019-09-30T07:00:00Z	1	18	560	MAB	1	NA	NA	11.7	11.7	0	0	NA	82.5	82.6	-0.1	0.1	NA	16	16.1	-0.1	0.1	NA	47.2	47.1	0.1	-0.1	NA	0	JOT	EAR
11005007	enrollment_arm_1	NA	NA	048035/20	11005007	Yes	Yes	Yes	No	No	No	Yes	4/14/21	1	14:30:00	2021-04-15T07:00:00Z	12:07:00	Male	2018-02-21T08:00:00Z	1	37	1149	TOC	1	NA	NA	13.6	13.6	0	0	NA	97.6	97.7	-0.1	0.1	NA	16.5	16.4	0.1	-0.1	NA	48	48	0	0	NA	0	EAR	NON
11005008	enrollment_arm_1	NA	NA	093298/21	11005008	Yes	Yes	Yes	No	No	No	Yes	4/19/21	1	21:00:00	2021-04-20T07:00:00Z	14:50:00	Male	2019-10-13T07:00:00Z	1	18	555	AOM	1	NA	NA	12	12	0	0	NA	84.6	84.7	-0.1	0.1	NA	15.9	15.8	0.1	-0.1	NA	45.6	45.7	-0.1	0.1	NA	0	EAR	NON
11005009	enrollment_arm_1	NA	NA	093346/21	11005009	Yes	Yes	Yes	No	No	No	Yes	4/20/21	1	21:00:00	2021-04-21T07:00:00Z	13:00:00	Male	2013-09-23T07:00:00Z	1	90	2767	LOK	1	NA	NA	18.7	18.7	0	0	NA	113.9	113.8	0.1	-0.1	NA	14.6	14.7	-0.1	0.1	NA	57.6	57.5	0.1	-0.1	NA	0	EAR	NON
11005010	enrollment_arm_1	NA	NA	093356/21	11005010	Yes	Yes	Yes	No	No	No	Yes	4/21/21	1	13:03:00	2021-04-22T07:00:00Z	13:00:00	Female	2020-07-31T07:00:00Z	1	8	265	AON	1	NA	NA	6.36	6.35	-0.01	0.01	NA	67.5	67.6	-0.1	0.1	NA	11.6	11.7	-0.1	0.1	NA	43.4	43.4	0	0	NA	0	EAR	NON
11005011	enrollment_arm_1	NA	NA	083747/20	11005011	Yes	Yes	Yes	No	No	No	Yes	4/21/21	1	16:30:00	2021-04-22T07:00:00Z	13:37:00	Male	2008-04-15T07:00:00Z	1	156	4755	FOW	1	NA	NA	33.5	33.5	0	0	NA	149.1	149.2	-0.1	0.1	NA	18.7	18.7	0	0	NA	51.9	51.9	0	0	NA	0	JOT	NON
11005012	enrollment_arm_1	NA	NA	093526/21	11005012	Yes	Yes	Yes	No	No	No	Yes	4/27/21	1	13:35:00	2021-04-28T07:00:00Z	12:47:00	Female	2019-12-04T08:00:00Z	1	16	511	POT	1	NA	NA	9.1	9.1	0	0	NA	97.7	97.8	-0.1	0.1	NA	12.8	12.8	0	0	NA	44	44.1	-0.1	0.1	NA	2	EAR	NON
11005013	enrollment_arm_1	NA	NA	093566/21	11005013	Yes	Yes	Yes	No	No	No	Yes	4/28/21	1	16:30:00	2021-04-29T07:00:00Z	11:28:00	Female	2020-08-22T07:00:00Z	1	8	250	SOK	1	NA	NA	7.485	7.485	0	0	NA	65.9	65.8	0.1	-0.1	NA	14.1	14	0.1	-0.1	NA	47.8	47.9	-0.1	0.1	NA	0	EAR	NON
11005014	enrollment_arm_1	NA	NA	093644/21	11005014	Yes	Yes	Yes	No	No	No	Yes	5/1/21	1	16:00:00	2021-05-02T07:00:00Z	12:25:00	Female	2017-07-08T07:00:00Z	1	45	1394	JOU	1	NA	NA	13.75	13.75	0	0	NA	95.3	95.3	0	0	NA	14.8	14.9	-0.1	0.1	NA	48.6	48.7	-0.1	0.1	NA	0	EAR	NON
11005015	enrollment_arm_1	NA	NA	093660/21	11005015	Yes	Yes	Yes	No	No	No	Yes	5/1/21	1	17:00:00	2021-05-01T07:00:00Z	14:20:00	Female	2019-06-02T07:00:00Z	1	22	699	JOU	1	NA	NA	8.6	8.7	0.1	-0.1	NA	79.4	79.3	0.1	-0.1	NA	12.8	12.9	-0.1	0.1	NA	43.7	43.6	0.1	-0.1	NA	0	EAR	NON
11005016	enrollment_arm_1	NA	NA	093706/21	11005016	Yes	Yes	Yes	No	No	No	Yes	5/2/21	1	16:00:00	2021-05-03T07:00:00Z	12:40:00	Male	2020-03-12T07:00:00Z	1	13	417	DOC	1	NA	NA	6.9	6.8	-0.1	0.1	NA	73.6	73.5	0.1	-0.1	NA	9.6	9.7	-0.1	0.1	NA	44	44.1	-0.1	0.1	NA	1	EAR	NON
11005017	enrollment_arm_1	NA	NA	093781/21	11005017	Yes	Yes	Yes	No	No	No	No	5/5/21	1	16:00:00	2021-05-06T07:00:00Z	13:28:00	Male	2013-01-01T08:00:00Z	2	100	3047	VAG	1	NA	NA	21.5	21.5	0	0	NA	116.8	116.9	-0.1	0.1	NA	16.4	16.5	-0.1	0.1	NA	53.2	53.3	-0.1	0.1	NA	0	EAR	NON
11005018	enrollment_arm_1	NA	NA	093779/21	11005018	Yes	Yes	Yes	No	No	No	No	5/5/21	1	17:30:00	2021-05-06T07:00:00Z	13:55:00	Male	2015-08-02T07:00:00Z	1	69	2104	JOC	NA	NA	NA	27.5	27.5	0	0	NA	122.8	122.8	0	0	NA	19.8	19.8	0	0	NA	53.6	53.6	0	0	NA	0	JOT	NON
11005019	enrollment_arm_1	NA	NA	093939/21	11005019	Yes	Yes	Yes	No	No	No	Yes	5/9/21	1	20:00:00	2021-05-10T07:00:00Z	15:10:00	Female	2020-07-26T07:00:00Z	1	9	288	ROD	1	NA	NA	8.7	8.7	0	0	NA	70.4	70.4	0	0	NA	15.2	15.1	0.1	-0.1	NA	44.9	44.8	0.1	-0.1	NA	0	EAR	JOT
11005020	enrollment_arm_1	NA	NA	093983/21	11005020	Yes	Yes	Yes	No	No	No	Yes	5/11/21	1	16:30:00	2021-05-12T07:00:00Z	14:58:00	Female	2020-03-01T08:00:00Z	1	14	437	COU	1	NA	NA	8.4	8.4	0	0	NA	79.3	79.2	0.1	-0.1	NA	13.2	13.1	0.1	-0.1	NA	45.5	45.5	0	0	NA	0	EAR	NON
11005021	enrollment_arm_1	NA	NA	094169/21	11005021	Yes	Yes	Yes	No	No	No	Yes	5/17/21	1	14:30:00	2021-05-18T07:00:00Z	10:36:00	Female	2013-07-03T07:00:00Z	1	94	2876	TOC	1	NA	NA	24.25	24.25	0	0	NA	129.3	129.3	0	0	NA	15.9	15.9	0	0	NA	50.2	50.2	0	0	NA	0	JOT	NON
11005022	enrollment_arm_1	NA	NA	094150/21	11005022	Yes	Yes	Yes	No	No	No	No	5/17/21	1	16:05:00	2021-05-18T07:00:00Z	12:07:00	Male	2008-01-01T08:00:00Z	2	160	4886	SOD	1	NA	NA	21.6	21.6	0	0	NA	126.1	126	0.1	-0.1	NA	15	15	0	0	NA	52	52	0	0	NA	0	JOT	NON
11005023	enrollment_arm_1	NA	NA	094174/21	11005023	Yes	Yes	Yes	No	No	No	Yes	5/17/21	1	16:20:00	2021-05-18T07:00:00Z	12:07:00	Female	2009-12-22T08:00:00Z	1	136	4165	SOD	1	NA	NA	41.4	41.5	0.1	-0.1	NA	152.5	152.4	0.1	-0.1	NA	21.2	21.2	0	0	NA	54.1	54.1	0	0	NA	0	EAR	NON
11005024	enrollment_arm_1	NA	NA	094180/21	11005024	Yes	Yes	Yes	No	No	No	Yes	5/17/21	1	17:19:00	2021-05-18T07:00:00Z	14:15:00	Male	2020-07-02T07:00:00Z	1	10	320	ION	1	NA	NA	8.7	8.7	0	0	NA	72.1	72	0.1	-0.1	NA	15.9	15.8	0.1	-0.1	NA	45.9	45.9	0	0	NA	0	EAR	JOT
11005025	enrollment_arm_1	NA	NA	094212/21	11005025	Yes	Yes	Yes	No	No	No	No	5/18/21	1	12:30:00	2021-05-18T07:00:00Z	15:37:00	Male	2011-02-24T08:00:00Z	1	122	3736	JKE	1	NA	NA	30.8	30.8	0	0	NA	140.1	140.2	-0.1	0.1	NA	17.1	17.2	-0.1	0.1	NA	54.3	54.3	0	0	NA	0	JOT	NON
11005026	enrollment_arm_1	NA	NA	094290/21	11005026	Yes	Yes	Yes	No	No	No	Yes	5/18/21	1	22:30:00	2021-05-19T07:00:00Z	15:45:00	Male	2018-05-03T07:00:00Z	1	36	1112	LOD	1	NA	NA	13.2	13.2	0	0	NA	93.1	93.2	-0.1	0.1	NA	15.1	15	0.1	-0.1	NA	50	50	0	0	NA	0	EAR	JOT
11005027	enrollment_arm_1	NA	NA	094248/21	11005027	Yes	Yes	Yes	No	No	No	Yes	5/19/21	1	12:30:00	2021-05-20T07:00:00Z	10:34:00	Male	2020-06-04T07:00:00Z	1	11	350	DOY	1	NA	NA	9.8	9.8	0	0	NA	75.4	75.3	0.1	-0.1	NA	15.5	15.4	0.1	-0.1	NA	45.3	45.4	-0.1	0.1	NA	0	EAR	JOT
11005028	enrollment_arm_1	NA	NA	094247/21	11005028	Yes	Yes	Yes	No	No	No	Yes	5/19/21	1	18:05:00	2021-05-20T07:00:00Z	12:30:00	Female	2016-03-17T07:00:00Z	1	62	1890	POD	1	NA	NA	6.5	6.5	0	0	NA	85.1	85	0.1	-0.1	NA	9.1	9	0.1	-0.1	NA	42.2	42.3	-0.1	0.1	NA	0	JOT	NON
11005029	enrollment_arm_1	NA	NA	094256/21	11005029	Yes	Yes	Yes	No	No	No	Yes	5/19/21	1	15:30:00	2021-05-20T07:00:00Z	14:09:00	Female	2020-04-13T07:00:00Z	1	13	402	DAC	1	NA	NA	4.59	4.58	-0.01	0.01	NA	62.3	62.3	0	0	NA	9.8	9.9	-0.1	0.1	NA	42	42	0	0	NA	0	EAR	NON
11005030	enrollment_arm_1	NA	NA	090445/20	11005030	Yes	Yes	Yes	No	No	No	Yes	5/20/21	1	19:05:00	2021-05-21T07:00:00Z	15:46:00	Male	2016-01-01T08:00:00Z	2	64	1967	FOO	1	NA	NA	14.6	14.6	0	0	NA	NA	NA	NA	NA	NA	11.1	11	0.1	-0.1	NA	48.7	48.8	-0.1	0.1	NA	0	JOT	EAR
11005031	enrollment_arm_1	NA	NA	094686/21	11005031	Yes	Yes	Yes	No	No	No	Yes	5/28/21	1	20:10:00	2021-05-29T07:00:00Z	11:40:00	Male	2018-12-04T08:00:00Z	1	29	907	WOK	1	NA	NA	10.75	10.75	0	0	NA	82	82.1	-0.1	0.1	NA	14.9	15	-0.1	0.1	NA	46.5	46.6	-0.1	0.1	NA	0	EAR	NON
11005032	enrollment_arm_1	NA	NA	094635/21	11005032	Yes	Yes	Yes	No	No	No	Yes	5/29/21	1	20:30:00	2021-05-30T07:00:00Z	14:29:00	Male	2009-11-24T08:00:00Z	1	138	4205	HOD	1	NA	NA	22.75	22.75	0	0	NA	133	133	0	0	NA	15.2	15.1	0.1	-0.1	NA	51.8	51.8	0	0	NA	0	JOT	EAR
11005033	enrollment_arm_1	NA	NA	094655/21	11005033	Yes	Yes	Yes	No	No	No	Yes	5/30/21	1	17:00:00	2021-05-31T07:00:00Z	15:07:00	Female	2015-05-04T07:00:00Z	1	72	2219	SOC	1	NA	NA	16.5	16.5	0	0	NA	111.1	111.1	0	0	NA	16	15.9	0.1	-0.1	NA	48.2	48.1	0.1	-0.1	NA	0	EAR	JOT
11005034	enrollment_arm_1	NA	NA	094663/21	11005034	Yes	Yes	Yes	No	No	No	Yes	5/30/21	1	23:30:00	2021-05-31T07:00:00Z	15:10:00	Female	2019-02-15T08:00:00Z	1	27	836	MOU	1	NA	NA	12.7	12.7	0	0	NA	88.3	88.3	0	0	NA	14.5	14.5	0	0	NA	49.4	49.4	0	0	NA	0	JOT	NON
11005035	enrollment_arm_1	NA	NA	094767/21	11005035	Yes	Yes	Yes	No	No	No	Yes	6/2/21	1	23:00:00	2021-06-03T07:00:00Z	13:45:00	Female	2011-01-01T08:00:00Z	2	125	3806	LOT	1	NA	NA	28.5	28.5	0	0	NA	142.4	142.3	0.1	-0.1	NA	15	15	0	0	NA	51.4	51.5	-0.1	0.1	NA	0	EAR	NON
11005036	enrollment_arm_1	NA	NA	094793/21	11005036	Yes	Yes	Yes	No	No	No	Yes	6/3/21	1	16:00:00	2021-06-04T07:00:00Z	9:23:00	Female	2013-01-01T08:00:00Z	2	101	3076	BJU	1	NA	NA	19.65	19.65	0	0	NA	122.2	122.3	-0.1	0.1	NA	15.2	15.3	-0.1	0.1	NA	49.5	49.6	-0.1	0.1	NA	0	EAR	NON
11005037	enrollment_arm_1	NA	NA	094799/21	11005037	Yes	Yes	Yes	No	No	No	Yes	6/3/21	1	14:00:00	2021-06-04T07:00:00Z	11:15:00	Male	2014-03-08T08:00:00Z	1	86	2645	BOL	1	NA	NA	24.55	24.55	0	0	NA	124.9	125	-0.1	0.1	NA	17.3	17.3	0	0	NA	51.7	51.7	0	0	NA	0	EAR	NON
11005038	enrollment_arm_1	NA	NA	094936/21	11005038	Yes	Yes	Yes	No	No	No	Yes	6/7/21	1	16:00:00	2021-06-08T07:00:00Z	12:11:00	Male	2017-12-25T08:00:00Z	1	41	1261	HOT	1	NA	NA	19.1	19.1	0	0	NA	113.8	113.8	0	0	NA	16	16.1	-0.1	0.1	NA	49.5	49.6	-0.1	0.1	NA	0	EAR	NON
11005039	enrollment_arm_1	NA	NA	094946/21	11005039	Yes	Yes	Yes	No	No	No	Yes	6/7/21	1	17:00:00	2021-06-08T07:00:00Z	14:45:00	Female	2018-07-06T07:00:00Z	1	35	1068	IOW	1	NA	NA	9.7	9.7	0	0	NA	84.3	84.2	0.1	-0.1	NA	13.3	13.4	-0.1	0.1	NA	48	48	0	0	NA	0	EAR	NON
11005040	enrollment_arm_1	NA	NA	094959/21	11005040	Yes	Yes	Yes	No	No	No	Yes	6/8/21	1	16:30:00	2021-06-09T07:00:00Z	15:07:00	Male	2020-03-25T07:00:00Z	1	14	441	EOW	1	NA	NA	8.1	8.1	0	0	NA	75.2	75.3	-0.1	0.1	NA	12.7	12.6	0.1	-0.1	NA	44.7	44.8	-0.1	0.1	NA	0	EAR	NON
11005041	enrollment_arm_1	NA	NA	090581/21 090581/21	11005041	Yes	Yes	Yes	No	No	No	No	6/14/21	1	11:00:00	2021-06-14T07:00:00Z	15:54:00	Female	2010-01-01T08:00:00Z	2	137	4182	VOL	1	NA	NA	27.25	27.25	0	0	NA	142.5	142.4	0.1	-0.1	NA	15.7	15.6	0.1	-0.1	NA	49.5	49.6	-0.1	0.1	NA	0	EAR	NON
11005042	enrollment_arm_1	NA	NA	095078/21	11005042	Yes	Yes	Yes	No	No	No	No	6/14/21	1	12:00:00	2021-06-15T07:00:00Z	11:24:00	Male	2020-04-22T07:00:00Z	1	13	419	KOD	1	NA	NA	9.6	9.6	0	0	NA	75.5	75.6	-0.1	0.1	NA	14.9	15	-0.1	0.1	NA	45.6	45.6	0	0	NA	0	EAR	NON
11006001	enrollment_arm_1	NA	NA	269924	11006001	Yes	Yes	Yes	No	No	No	Yes	4/22/21	1	2:24:00	2021-04-22T07:00:00Z	13:41:00	Female	2018-11-16T08:00:00Z	1	29	888	SMO	1	NA	NA	12.65	12.65	0	0	NA	86.5	86.6	-0.1	0.1	NA	15.6	15.4	0.2	-0.2	NA	49	49	0	0	NA	0	SSI	DOB
11006002	enrollment_arm_1	NA	NA	270003	11006002	Yes	Yes	Yes	No	No	No	Yes	4/23/21	1	10:20:00	2021-04-23T07:00:00Z	15:42:00	Male	2020-11-10T08:00:00Z	1	5	164	FNY	1	NA	NA	6.75	6.75	0	0	NA	62	62.1	-0.1	0.1	NA	14	14	0	0	NA	41	40.9	0.1	-0.1	NA	0	IMA	SSI
11006003	enrollment_arm_1	NA	NA	270012	11006003	Yes	Yes	Yes	No	No	No	Yes	4/23/21	1	12:23:00	2021-04-23T07:00:00Z	16:45:00	Female	2018-10-25T07:00:00Z	1	29	911	AMA	1	NA	NA	6.4	6.45	0.05	-0.05	NA	71.6	71.6	0	0	NA	10.5	10.5	0	0	NA	42.3	42.2	0.1	-0.1	NA	1	SSI	DOB
11006004	enrollment_arm_1	NA	NA	269995 269995	11006004	Yes	Yes	Yes	No	No	No	No	4/23/21	1	3:00:00	2021-04-25T07:00:00Z	16:03:00	Female	2008-05-06T07:00:00Z	1	155	4737	WAR	1	NA	NA	62.2	62.2	0	0	NA	157.1	157	0.1	-0.1	NA	26.9	26.9	0	0	NA	55.9	55.9	0	0	NA	0	SSI	IMA
11006005	enrollment_arm_1	NA	NA	270144	11006005	Yes	Yes	Yes	No	No	No	Yes	4/26/21	1	10:00:00	2021-04-26T07:00:00Z	14:20:00	Male	2020-09-26T07:00:00Z	1	6	212	WAT	1	NA	NA	9.1	9.1	0	0	NA	73.2	73.2	0	0	NA	15.3	15.4	-0.1	0.1	NA	45.8	45.9	-0.1	0.1	NA	0	SSI	DOB
11006006	enrollment_arm_1	NA	NA	270185	11006006	Yes	Yes	Yes	No	No	No	Yes	4/26/21	1	21:52:00	2021-04-27T07:00:00Z	10:04:00	Female	2020-03-21T07:00:00Z	1	13	402	CMO	1	NA	NA	5.7	5.7	0	0	NA	68.7	68.7	0	0	NA	11.3	11.3	0	0	NA	42.5	42.6	-0.1	0.1	NA	0	SSI	DOB
11006007	enrollment_arm_1	NA	NA	270246	11006007	Yes	Yes	Yes	No	No	No	No	4/27/21	1	17:05:00	2021-04-28T07:00:00Z	13:05:00	Male	2019-10-01T07:00:00Z	2	18	575	LMU	1	NA	NA	10.6	10.5	-0.1	0.1	NA	86	85.9	0.1	-0.1	NA	14.9	14.9	0	0	NA	49.6	49.6	0	0	NA	0	IMA	EKA
11006008	enrollment_arm_1	NA	NA	270260	11006008	Yes	Yes	Yes	No	No	No	No	4/27/21	1	17:01:00	2021-04-28T07:00:00Z	15:09:00	Male	2020-08-31T07:00:00Z	1	7	240	KMW	1	NA	NA	6.135	6.13	-0.005	0.005	NA	66.6	66.7	-0.1	0.1	NA	13.2	13.2	0	0	NA	44	44.1	-0.1	0.1	NA	0	SSI	EKA
11006009	enrollment_arm_1	NA	NA	270411	11006009	Yes	Yes	Yes	No	No	No	Yes	4/30/21	1	1:49:00	2021-04-30T07:00:00Z	12:36:00	Male	2020-12-07T08:00:00Z	1	4	144	TOC	1	NA	NA	6.99	6.99	0	0	NA	66.9	67	-0.1	0.1	NA	14.1	14	0.1	-0.1	NA	42.4	42.4	0	0	NA	0	EKA	SSI
11006010	enrollment_arm_1	NA	NA	270639	11006010	Yes	Yes	Yes	No	No	No	Yes	5/3/21	1	22:00:00	2021-05-04T07:00:00Z	13:44:00	Female	2013-12-07T08:00:00Z	1	88	2705	CNY	1	NA	NA	13	13	0	0	NA	115	115	0	0	NA	9.4	9.4	0	0	NA	40	40	0	0	NA	0	IMA	SSI
11006011	enrollment_arm_1	NA	NA	270650	11006011	Yes	Yes	Yes	No	No	No	Yes	5/4/21	1	3:00:00	2021-05-04T07:00:00Z	13:15:00	Female	2019-04-25T07:00:00Z	1	24	740	SKE	1	NA	NA	12.2	12.25	0.05	-0.05	NA	87.2	87.1	0.1	-0.1	NA	17	17.1	-0.1	0.1	NA	46.6	46.7	-0.1	0.1	NA	0	SSI	DOB
11006012	enrollment_arm_1	NA	NA	270635	11006012	Yes	Yes	Yes	No	No	No	Yes	5/3/21	1	17:50:00	2021-05-04T07:00:00Z	13:42:00	Male	2019-04-26T07:00:00Z	1	24	739	DMO	1	NA	NA	5.58	5.58	0	0	NA	79.2	79.2	0	0	NA	13.3	13.3	0	0	NA	46.3	46.3	0	0	NA	0	EKA	MMA
11006013	enrollment_arm_1	NA	NA	270759	11006013	Yes	Yes	Yes	No	No	No	Yes	5/5/21	1	13:24:00	2021-05-05T07:00:00Z	16:10:00	Male	2019-05-05T07:00:00Z	1	24	731	MNY	1	NA	NA	12.65	12.65	0	0	NA	86.1	86.1	0	0	NA	17.8	17.9	-0.1	0.1	NA	49.2	49.2	0	0	NA	0	EKA	SSI
11006014	enrollment_arm_1	NA	NA	270831	11006014	Yes	Yes	Yes	No	No	No	Yes	5/6/21	1	13:58:00	2021-06-07T07:00:00Z	12:18:00	Male	2019-03-21T07:00:00Z	1	26	809	BNY	1	NA	NA	14.05	14.1	0.05	-0.05	NA	90	90.1	-0.1	0.1	NA	18.1	18	0.1	-0.1	NA	49.9	50	-0.1	0.1	NA	0	SSI	DOU
11006015	enrollment_arm_1	NA	NA	270855	11006015	Yes	Yes	Yes	No	No	No	Yes	5/6/21	1	18:37:00	2021-05-07T07:00:00Z	13:10:00	Male	2020-11-14T08:00:00Z	1	5	174	MNT	1	NA	NA	8	8	0	0	NA	74.2	74.2	0	0	NA	13.3	13.3	0	0	NA	41.9	41.9	0	0	NA	0	IMA	DOB
11006016	enrollment_arm_1	NA	NA	271045	11006016	Yes	Yes	Yes	No	No	No	No	5/9/21	1	15:47:00	2021-05-11T07:00:00Z	15:42:00	Female	2008-08-01T07:00:00Z	2	153	4666	MMO	1	NA	NA	13.8	13.8	0	0	NA	130	130	0	0	NA	13.1	13.1	0	0	NA	50.4	50.4	0	0	NA	0	SSI	DOB
11006017	enrollment_arm_1	NA	NA	271264	11006017	Yes	Yes	Yes	No	No	No	Yes	5/13/21	1	11:00:00	2021-05-13T07:00:00Z	13:53:00	Male	2019-09-19T07:00:00Z	1	19	602	POS	1	NA	NA	9.36	9.35	-0.01	0.01	NA	76.8	76.7	0.1	-0.1	NA	14.7	14.8	-0.1	0.1	NA	49	48.9	0.1	-0.1	NA	0	SSI	DOB
11006018	enrollment_arm_1	NA	NA	271338	11006018	Yes	Yes	Yes	No	No	No	Yes	5/14/21	1	17:00:00	2021-05-15T07:00:00Z	11:06:00	Female	2016-12-28T08:00:00Z	2	52	1599	EOC	1	NA	NA	17.7	17.7	0	0	NA	107.2	107.2	0	0	NA	15.2	15.2	0	0	NA	48	48	0	0	NA	0	IMA	SSI
11006019	enrollment_arm_1	NA	NA	271420	11006019	Yes	Yes	Yes	No	No	No	Yes	5/15/21	1	21:54:00	2021-05-16T07:00:00Z	11:30:00	Male	2018-05-10T07:00:00Z	1	36	1102	JOU	1	NA	NA	12.1	12.1	0	0	NA	89.9	90	-0.1	0.1	NA	15.3	15.4	-0.1	0.1	NA	44.9	45	-0.1	0.1	NA	0	EKA	SSI
11006020	enrollment_arm_1	NA	NA	271463	11006020	Yes	Yes	Yes	No	No	No	Yes	5/16/21	1	17:40:00	2021-05-17T07:00:00Z	12:40:00	Male	2021-01-27T08:00:00Z	1	3	110	DOU	1	NA	NA	6	6	0	0	NA	79.4	79.4	0	0	NA	13.4	13.4	0	0	NA	39.8	39.8	0	0	NA	0	IMA	EKA
11006021	enrollment_arm_1	NA	NA	271446	11006021	Yes	Yes	Yes	No	No	No	Yes	5/16/21	1	17:02:00	2021-05-17T07:00:00Z	14:44:00	Female	2010-11-30T08:00:00Z	1	125	3821	SAR	1	NA	NA	28.7	28.7	0	0	NA	137.8	137.9	-0.1	0.1	NA	21.2	21.1	0.1	-0.1	NA	51.6	51.7	-0.1	0.1	NA	0	SSI	EKA
11006022	enrollment_arm_1	NA	NA	271520	11006022	Yes	Yes	Yes	No	No	No	Yes	5/17/21	1	14:44:00	2021-05-18T07:00:00Z	13:17:00	Female	2021-03-14T08:00:00Z	1	2	65	PMA	1	NA	NA	2.95	2.95	0	0	NA	48	48	0	0	NA	10.8	10.7	0.1	-0.1	NA	34.4	34.5	-0.1	0.1	NA	0	SSI	EKA
11006023	enrollment_arm_1	NA	NA	271551	11006023	Yes	Yes	Yes	No	No	No	Yes	5/17/21	1	21:00:00	2021-05-18T07:00:00Z	13:07:00	Male	2018-03-08T08:00:00Z	1	38	1167	CAS	1	NA	NA	NA	NA	NA	NA	NA	NA	NA	NA	NA	NA	NA	NA	NA	NA	NA	NA	NA	NA	NA	NA	0	NA	NA
11006024	enrollment_arm_1	NA	NA	271551	11006024	Yes	Yes	Yes	No	No	No	Yes	5/17/21	1	18:00:00	2021-05-18T07:00:00Z	14:30:00	Male	2020-07-23T07:00:00Z	1	9	299	MAR	1	NA	NA	8.53	8.53	0	0	NA	74.2	74.2	0	0	NA	13.9	13.9	0	0	NA	43.9	43.9	0	0	NA	0	MMA	SSI
11006025	enrollment_arm_1	NA	NA	271813	11006025	Yes	Yes	Yes	No	No	No	Yes	5/21/21	1	19:30:00	2021-05-22T07:00:00Z	10:46:00	Female	2015-12-20T08:00:00Z	1	65	1980	MGI	1	NA	NA	19.7	19.7	0	0	NA	151.4	151.4	0	0	NA	16.5	16.5	0	0	NA	52	52	0	0	NA	0	IMA	DOU
11006026	enrollment_arm_1	NA	NA	271808	11006026	Yes	Yes	Yes	No	No	No	Yes	5/21/21	1	19:00:00	2021-05-22T07:00:00Z	12:04:00	Female	2019-07-27T07:00:00Z	1	21	665	VST	1	NA	NA	12.45	12.45	0	0	NA	94.3	94.3	0	0	NA	14.7	14.7	0	0	NA	47.3	47.3	0	0	NA	0	IMA	DOU
11006027	enrollment_arm_1	NA	NA	271829	11006027	Yes	Yes	Yes	No	No	No	Yes	5/21/21	1	22:07:00	2021-05-22T07:00:00Z	15:23:00	Male	2016-11-21T08:00:00Z	1	53	1643	EMA	1	NA	NA	19.95	19.95	0	0	NA	114.5	114.5	0	0	NA	16.4	16.4	0	0	NA	52.5	52.5	0	0	NA	0	IMA	DOU
11006028	enrollment_arm_1	NA	NA	271962	11006028	Yes	Yes	Yes	No	No	No	Yes	5/23/21	1	22:00:00	2021-05-24T07:00:00Z	12:26:00	Female	2020-11-11T08:00:00Z	1	6	194	GOS	1	NA	NA	6.74	6.65	-0.09	0.09	NA	64.5	64.5	0	0	NA	13.1	13	0.1	-0.1	NA	42.8	42.7	0.1	-0.1	NA	0	SSI	IMA
11006029	enrollment_arm_1	NA	NA	271923	11006029	Yes	Yes	Yes	No	No	No	Yes	5/23/21	1	14:54:00	2021-05-24T07:00:00Z	13:52:00	Male	2012-06-12T07:00:00Z	1	107	3268	RMA	1	NA	NA	24.25	24.25	0	0	NA	130	130	0	0	NA	17.9	17.9	0	0	NA	51.6	51.6	0	0	NA	0	IMA	SSI
11006030	enrollment_arm_1	NA	NA	271916	11006030	Yes	Yes	Yes	No	No	No	Yes	5/23/21	1	17:22:00	2021-05-24T07:00:00Z	15:38:00	Male	2013-07-15T07:00:00Z	1	94	2870	JOW	1	NA	NA	21.6	21.6	0	0	NA	120.5	120.4	0.1	-0.1	NA	14.4	14.5	-0.1	0.1	NA	52.4	52.3	0.1	-0.1	NA	0	SSI	IMA
11006031	enrollment_arm_1	NA	NA	271931	11006031	Yes	Yes	Yes	No	No	No	No	5/23/21	1	18:04:00	2021-05-24T07:00:00Z	16:54:00	Male	2018-06-16T07:00:00Z	1	35	1073	SNY	1	NA	NA	8	8	0	0	NA	78.6	78.6	0	0	NA	11.9	11.9	0	0	NA	47.8	47.8	0	0	NA	0	IMA	DOU
11006032	enrollment_arm_1	NA	NA	272044	11006032	Yes	Yes	Yes	No	No	No	No	5/24/21	1	19:30:00	2021-05-25T07:00:00Z	14:32:00	Male	2013-06-06T07:00:00Z	1	95	2910	VOK	1	NA	NA	33.45	33.45	0	0	NA	135	135	0	0	NA	20.3	20.3	0	0	NA	52.6	52.6	0	0	NA	0	IMA	SSI
11006033	enrollment_arm_1	NA	NA	272032	11006033	Yes	Yes	Yes	No	No	No	Yes	5/24/21	1	19:00:00	2021-05-25T07:00:00Z	14:44:00	Female	2019-06-01T07:00:00Z	1	23	724	COB	1	NA	NA	10.45	10.45	0	0	NA	81.2	81.2	0	0	NA	15.5	15.4	0.1	-0.1	NA	45.5	45.4	0.1	-0.1	NA	0	SSI	IMA
11006034	enrollment_arm_1	NA	NA	272033	11006034	Yes	Yes	Yes	No	No	No	Yes	5/24/21	1	18:30:00	2021-05-25T07:00:00Z	17:41:00	Female	2020-12-25T08:00:00Z	1	4	151	SMO	1	NA	NA	10.2	10.2	0	0	NA	72.4	72.4	0	0	NA	13.9	13.8	0.1	-0.1	NA	44.5	44.4	0.1	-0.1	NA	0	IMA	SSI
11006035	enrollment_arm_1	NA	NA	272116	11006035	Yes	Yes	Yes	No	No	No	Yes	5/25/21	1	19:00:00	2021-05-26T07:00:00Z	16:09:00	Female	2020-12-03T08:00:00Z	1	5	174	SOB	1	NA	NA	3.85	3.85	0	0	NA	51.2	51.2	0	0	NA	11.3	11.3	0	0	NA	37	37	0	0	NA	3	IMA	SSI
11006036	enrollment_arm_1	NA	NA	271145	11006036	Yes	Yes	Yes	No	No	No	Yes	5/26/21	1	13:11:00	2021-05-26T07:00:00Z	16:37:00	Female	2007-09-24T07:00:00Z	1	164	4993	SNY	1	NA	NA	34.2	34.2	0	0	NA	142.2	142.2	0	0	NA	19.8	19.8	0	0	NA	54.3	54.3	0	0	NA	0	SSI	IMA
11006037	enrollment_arm_1	NA	NA	272348	11006037	Yes	Yes	Yes	No	No	No	Yes	5/29/21	1	15:47:00	2021-05-30T07:00:00Z	12:33:00	Male	2017-03-08T08:00:00Z	1	50	1544	JON	NA	NA	NA	15.2	15.25	0.05	-0.05	NA	105.1	105	0.1	-0.1	NA	15	14.9	0.1	-0.1	NA	50.3	50.3	0	0	NA	0	SSI	SSI
11006038	enrollment_arm_1	NA	NA	272496	11006038	Yes	Yes	Yes	No	No	No	Yes	5/31/21	1	18:30:00	2021-06-01T07:00:00Z	10:42:00	Male	2019-05-18T07:00:00Z	1	24	745	CMO	1	NA	NA	10.75	10.75	0	0	NA	81.6	81.6	0	0	NA	15.3	15.3	0	0	NA	48.6	48.6	0	0	NA	0	IMA	DOU
11006039	enrollment_arm_1	NA	NA	272540	11006039	Yes	Yes	Yes	No	No	No	Yes	6/1/21	1	7:30:00	2021-06-01T07:00:00Z	12:00:00	Female	2018-07-14T07:00:00Z	1	34	1053	CBO	1	NA	NA	11.9	11.9	0	0	NA	87.1	87	0.1	-0.1	NA	16.2	16.2	0	0	NA	51.5	51.5	0	0	NA	0	IMA	DOU
11006040	enrollment_arm_1	NA	NA	272548	11006040	Yes	Yes	Yes	No	No	No	Yes	6/1/21	1	10:50:00	2021-06-01T07:00:00Z	14:20:00	Female	2018-08-01T07:00:00Z	1	34	1035	JNY	1	NA	NA	13.45	13.45	0	0	NA	90.4	90.4	0	0	NA	16.6	16.6	0	0	NA	49.9	49.9	0	0	NA	0	IMA	DOU
11006041	enrollment_arm_1	NA	NA	272542	11006041	Yes	Yes	Yes	No	No	No	Yes	6/1/21	1	17:21:00	2021-06-02T07:00:00Z	12:44:00	Male	2018-01-23T08:00:00Z	1	40	1226	SOM	1	NA	NA	14.15	14.15	0	0	NA	95.7	95.7	0	0	NA	13.6	13.7	-0.1	0.1	NA	50.2	50.1	0.1	-0.1	NA	0	SSI	EKA
11006042	enrollment_arm_1	NA	NA	272667	11006042	Yes	Yes	Yes	No	No	No	Yes	6/3/21	1	12:30:00	2021-06-04T07:00:00Z	11:52:00	Female	2020-12-01T08:00:00Z	2	6	185	ANY	1	NA	NA	6.4	6.45	0.05	-0.05	NA	65	65.1	-0.1	0.1	NA	13.1	13.1	0	0	NA	43.2	43.2	0	0	NA	0	EKA	DOB
11006043	enrollment_arm_1	NA	NA	272719	11006043	Yes	Yes	Yes	No	No	No	Yes	6/4/21	1	4:00:00	2021-06-04T07:00:00Z	15:43:00	Male	2018-12-28T08:00:00Z	1	29	889	CON	1	NA	NA	12.9	12.85	-0.05	0.05	NA	85.1	85	0.1	-0.1	NA	15.6	15.5	0.1	-0.1	NA	47	47	0	0	NA	0	SSI	DOB
11006044	enrollment_arm_1	NA	NA	272702	11006044	Yes	Yes	Yes	No	No	No	No	6/3/21	1	20:23:00	2021-06-05T07:00:00Z	12:07:00	Female	2010-09-17T07:00:00Z	1	128	3914	SMW	1	NA	NA	31.8	31.85	0.05	-0.05	NA	137.5	137.4	0.1	-0.1	NA	20.4	20.3	0.1	-0.1	NA	54.9	54.8	0.1	-0.1	NA	0	SSI	DOU
11006045	enrollment_arm_1	NA	NA	270156	11006045	Yes	Yes	Yes	No	No	No	Yes	6/4/21	1	18:20:00	2021-06-05T07:00:00Z	16:20:00	Male	2021-03-12T08:00:00Z	1	2	85	RJO	1	NA	NA	2.8	2.8	0	0	NA	53	53.1	-0.1	0.1	NA	9.1	9.2	-0.1	0.1	NA	37	37	0	0	NA	0	SSI	DOU
11006046	enrollment_arm_1	NA	NA	272912	11006046	Yes	Yes	Yes	No	No	No	Yes	6/7/21	1	22:00:00	2021-06-07T07:00:00Z	12:00:00	Female	2016-11-23T08:00:00Z	1	54	1657	DOB	1	NA	NA	19	19	0	0	NA	110.2	110.1	0.1	-0.1	NA	17.9	17.9	0	0	NA	51.8	51.8	0	0	NA	0	EKA	DOB
11006047	enrollment_arm_1	NA	NA	272932	11006047	Yes	Yes	Yes	No	No	No	Yes	6/7/21	1	13:02:00	2021-06-07T07:00:00Z	15:30:00	Male	2020-07-10T07:00:00Z	1	10	332	WON	1	NA	NA	9.35	9.35	0	0	NA	74.5	74.5	0	0	NA	15.4	15.4	0	0	NA	46.2	46.1	0.1	-0.1	NA	0	SSI	DOB
11006048	enrollment_arm_1	NA	NA	272949	11006048	Yes	Yes	Yes	No	No	No	Yes	6/7/21	1	17:00:00	2021-06-08T07:00:00Z	14:01:00	Male	2019-03-07T08:00:00Z	1	27	824	AOK	1	NA	NA	6.4	6.4	0	0	NA	75.2	75.1	0.1	-0.1	NA	12	12.1	-0.1	0.1	NA	40.2	40.1	0.1	-0.1	NA	2	SSI	EKA
11006049	enrollment_arm_1	NA	NA	272953	11006049	Yes	Yes	Yes	No	No	No	No	6/7/21	1	18:40:00	2021-06-08T07:00:00Z	16:12:00	Female	2011-10-25T07:00:00Z	1	115	3514	PON	1	NA	NA	24.05	24.1	0.05	-0.05	NA	124	124.1	-0.1	0.1	NA	16.7	16.8	-0.1	0.1	NA	52.8	52.7	0.1	-0.1	NA	0	EKA	SSI
11006050	enrollment_arm_1	NA	NA	273096	11006050	Yes	Yes	Yes	No	No	No	Yes	6/9/21	1	14:51:00	2021-06-10T07:00:00Z	12:01:00	Female	2019-12-05T08:00:00Z	1	18	553	SOG	1	NA	NA	10.5	10.5	0	0	NA	81	81.1	-0.1	0.1	NA	15.1	15.2	-0.1	0.1	NA	47	47	0	0	NA	0	EKA	DOB
11006051	enrollment_arm_1	NA	NA	273106	11006051	Yes	Yes	Yes	No	No	No	Yes	6/9/21	1	16:32:00	2021-06-10T07:00:00Z	12:58:00	Male	2019-12-17T08:00:00Z	1	17	541	IOD	1	NA	NA	8.95	8.9	-0.05	0.05	NA	77.2	77.3	-0.1	0.1	NA	12.6	12.7	-0.1	0.1	NA	47.5	47.5	0	0	NA	0	SSI	EKA
11006052	enrollment_arm_1	NA	NA	273064	11006052	Yes	Yes	Yes	No	No	No	Yes	6/9/21	0	NA	2021-06-10T07:00:00Z	14:00:00	Male	2009-01-01T08:00:00Z	2	149	4543	VAN	1	NA	NA	39.25	39.25	0	0	NA	139.4	139.4	0	0	NA	19.6	19.5	0.1	-0.1	NA	53.6	53.5	0.1	-0.1	NA	3	EKA	DOB
11006053	enrollment_arm_1	NA	NA	273151	11006053	Yes	Yes	Yes	No	No	No	Yes	6/10/21	1	16:00:00	2021-06-11T07:00:00Z	12:16:00	Female	2011-11-08T08:00:00Z	1	115	3503	ENY	1	NA	NA	22.6	22.6	0	0	NA	130.9	130.9	0	0	NA	15.3	15.3	0	0	NA	49	49	0	0	NA	1	EKA	DOB
11006054	enrollment_arm_1	NA	NA	273179 273179273179	11006054	Yes	Yes	Yes	No	No	No	Yes	6/10/21	1	18:15:00	2021-06-11T07:00:00Z	13:57:00	Male	2019-10-22T07:00:00Z	1	19	598	FOD	1	NA	NA	15.9	15.9	0	0	NA	89.5	89.5	0	0	NA	19	18.9	0.1	-0.1	NA	49.9	49.9	0	0	NA	0	SSI	EKA
11006055	enrollment_arm_1	NA	NA	273239	11006055	Yes	Yes	Yes	No	No	No	Yes	6/11/21	1	19:42:00	2021-06-12T07:00:00Z	13:14:00	Female	2019-07-05T07:00:00Z	1	23	708	POG	1	NA	NA	13.4	13.4	0	0	NA	85.4	85.5	-0.1	0.1	NA	17.6	17.6	0	0	NA	45	45	0	0	NA	0	SSI	DOU
11006056	enrollment_arm_1	NA	NA	273248	11006056	Yes	Yes	Yes	No	No	No	Yes	6/11/21	1	16:42:00	2021-06-12T07:00:00Z	15:49:00	Female	2019-07-17T07:00:00Z	1	22	696	SKE	1	NA	NA	11.05	11.05	0	0	NA	81.7	81.8	-0.1	0.1	NA	17	16.9	0.1	-0.1	NA	46.8	46.9	-0.1	0.1	NA	0	SSI	DOU
11006057	enrollment_arm_1	NA	NA	273299	11006057	Yes	Yes	Yes	No	No	No	Yes	6/12/21	1	16:36:00	2021-06-13T07:00:00Z	12:02:00	Male	2014-10-16T07:00:00Z	1	79	2432	EIS	1	NA	NA	11	11	0	0	NA	86	86.1	-0.1	0.1	NA	14.2	14.1	0.1	-0.1	NA	42.8	42.8	0	0	NA	0	EKA	DOU
11006058	enrollment_arm_1	NA	NA	273360	11006058	Yes	Yes	Yes	No	No	No	Yes	6/13/21	1	19:00:00	2021-06-14T07:00:00Z	14:50:00	Male	2020-11-28T08:00:00Z	1	6	198	WOI	1	NA	NA	7.6	7.65	0.05	-0.05	NA	67.2	67.2	0	0	NA	13.3	13.2	0.1	-0.1	NA	44.5	44.5	0	0	NA	0	SSI	DOB
11006059	enrollment_arm_1	NA	NA	273424	11006059	Yes	Yes	Yes	No	No	No	Yes	6/14/21	1	14:20:00	2021-06-14T07:00:00Z	15:15:00	Male	2019-05-31T07:00:00Z	1	24	745	LNE	1	NA	NA	10.75	10.75	0	0	NA	84.2	84.2	0	0	NA	14.9	14.9	0	0	NA	47.2	47.2	0	0	NA	0	SSI	DOB
11006060	enrollment_arm_1	NA	NA	273367	11006060	Yes	Yes	Yes	No	No	No	Yes	6/13/21	0	NA	2021-06-14T07:00:00Z	16:20:00	Female	2020-10-15T07:00:00Z	1	7	242	AOR	1	NA	NA	7	7	0	0	NA	67.2	67.1	0.1	-0.1	NA	14.1	14.2	-0.1	0.1	NA	43.6	43.6	0	0	NA	0	SSI	DOB
11006061	enrollment_arm_1	NA	NA	273350	11006061	Yes	Yes	Yes	No	No	No	Yes	6/13/21	1	18:32:00	2021-06-14T07:00:00Z	16:20:00	Male	2015-10-06T07:00:00Z	1	68	2078	ASY	1	NA	NA	19.8	19.8	0	0	NA	112	112.1	-0.1	0.1	NA	17.7	17.6	0.1	-0.1	NA	52.1	52.1	0	0	NA	0	SSI	DOB
11006062	enrollment_arm_1	NA	NA	273491	11006062	Yes	Yes	Yes	No	No	No	Yes	6/15/21	1	10:40:00	2021-06-15T07:00:00Z	15:48:00	Female	2015-01-29T08:00:00Z	1	76	2329	BON	1	NA	NA	14	14	0	0	NA	112.5	112.4	0.1	-0.1	NA	14.7	14.6	0.1	-0.1	NA	47.1	47.1	0	0	NA	0	EKA	DOB
11006063	enrollment_arm_1	NA	NA	273525	11006063	Yes	Yes	Yes	No	No	No	Yes	6/15/21	1	18:20:00	2021-06-16T07:00:00Z	17:25:00	Female	2012-02-27T08:00:00Z	1	111	3397	SOM	1	NA	NA	17.44	17.45	0.01	-0.01	NA	113.3	113.3	0	0	NA	12	12.1	-0.1	0.1	NA	48.4	48.5	-0.1	0.1	NA	0	DOB	EKA
11006064	enrollment_arm_1	NA	NA	273512	11006064	Yes	Yes	Yes	No	No	No	Yes	6/15/21	1	21:52:00	2021-06-16T07:00:00Z	18:10:00	Male	2021-03-08T08:00:00Z	1	3	100	TNY	1	NA	NA	4.6	4.6	0	0	NA	60.2	60.1	0.1	-0.1	NA	12.6	12.6	0	0	NA	41.5	41.4	0.1	-0.1	NA	0	EKA	SSI
11006065	enrollment_arm_1	NA	NA	273511	11006065	Yes	Yes	Yes	No	No	No	Yes	6/15/21	1	21:52:00	2021-06-16T07:00:00Z	18:10:00	Male	2021-03-08T08:00:00Z	1	3	100	TRO	1	NA	NA	4.3	4.3	0	0	NA	59	59.1	-0.1	0.1	NA	11.9	11.8	0.1	-0.1	NA	40.5	40.6	-0.1	0.1	NA	0	EKA	SSI
11006066	enrollment_arm_1	NA	NA	273593	11006066	Yes	Yes	Yes	No	No	No	Yes	6/16/21	1	20:56:00	2021-06-17T07:00:00Z	17:50:00	Male	2019-08-14T07:00:00Z	1	22	673	HSA	1	NA	NA	10	9.95	-0.05	0.05	NA	79.2	79.2	0	0	NA	16	16.1	-0.1	0.1	NA	47.2	47.2	0	0	NA	0	EKA	SSI
11006067	enrollment_arm_1	NA	NA	273681	11006067	Yes	Yes	Yes	No	No	No	Yes	6/18/21	0	NA	2021-06-19T07:00:00Z	13:19:00	Female	2020-08-19T07:00:00Z	1	9	304	SAT	1	NA	NA	5.67	5.67	0	0	NA	71.4	71.3	0.1	-0.1	NA	13.5	13.5	0	0	NA	42.7	42.7	0	0	NA	0	SSI	DOU
11006068	enrollment_arm_1	NA	NA	273695	11006068	Yes	Yes	Yes	No	No	No	No	6/18/21	1	19:02:00	2021-06-19T07:00:00Z	15:46:00	Female	2008-08-05T07:00:00Z	1	154	4701	DOG	1	NA	NA	46.7	46.7	0	0	NA	146.9	146.9	0	0	NA	24.5	24.5	0	0	NA	54.4	54.4	0	0	NA	0	SSI	DOU
11006069	enrollment_arm_1	NA	NA	273774	11006069	Yes	Yes	Yes	No	No	No	Yes	6/19/21	1	23:30:00	2021-06-20T07:00:00Z	10:39:00	Female	2019-01-01T08:00:00Z	1	29	901	GMO	1	NA	NA	10.1	10.1	0	0	NA	83.1	83	0.1	-0.1	NA	15.5	15.4	0.1	-0.1	NA	49.1	49.1	0	0	NA	0	EKA	DOU
11006070	enrollment_arm_1	NA	NA	273747	11006070	Yes	Yes	Yes	No	No	No	No	6/19/21	1	12:54:00	2021-06-20T07:00:00Z	12:38:00	Male	2018-05-07T07:00:00Z	1	37	1140	LMO	1	NA	NA	13.95	13.95	0	0	NA	95	95.1	-0.1	0.1	NA	16.2	16.1	0.1	-0.1	NA	50.7	50.7	0	0	NA	0	EKA	DOU
11006071	enrollment_arm_1	NA	NA	273807	11006071	Yes	Yes	Yes	No	No	No	Yes	6/20/21	1	13:20:00	2021-06-21T07:00:00Z	12:13:00	Male	2020-08-19T07:00:00Z	1	10	306	MBA	1	NA	NA	6.5	6.5	0	0	NA	44.9	45	-0.1	0.1	NA	12.8	12.8	0	0	NA	44.9	45	-0.1	0.1	NA	0	SSI	EKA
11006072	enrollment_arm_1	NA	NA	273820	11006072	Yes	Yes	Yes	No	No	No	Yes	6/20/21	1	16:30:00	2021-06-21T07:00:00Z	12:57:00	Female	2016-01-01T08:00:00Z	1	65	1998	VWY	1	NA	NA	23.65	23.65	0	0	NA	117.2	117.1	0.1	-0.1	NA	19	19.1	-0.1	0.1	NA	50.1	50.1	0	0	NA	0	EKA	SSI
11006073	enrollment_arm_1	NA	NA	273785	11006073	Yes	Yes	Yes	No	No	No	No	6/20/21	1	12:06:00	2021-06-22T07:00:00Z	15:22:00	Male	2007-01-01T08:00:00Z	2	173	5286	WOS	1	NA	NA	41.2	41.2	0	0	NA	152	152	0	0	NA	19.8	19.9	-0.1	0.1	NA	49.5	49.5	0	0	NA	0	SSI	EKA
11006074	enrollment_arm_1	NA	NA	273992	11006074	Yes	Yes	Yes	No	No	No	Yes	6/23/21	1	13:22:00	2021-06-24T07:00:00Z	11:57:00	Male	2018-11-25T08:00:00Z	1	30	942	DON	1	NA	NA	12.05	12	-0.05	0.05	NA	88.4	88.5	-0.1	0.1	NA	14.5	14.4	0.1	-0.1	NA	48.6	48.7	-0.1	0.1	NA	0	SSI	IMA
11006075	enrollment_arm_1	NA	NA	273997	11006075	Yes	Yes	Yes	No	No	No	No	6/23/21	1	14:20:00	2021-06-24T07:00:00Z	13:26:00	Female	2010-03-06T08:00:00Z	1	135	4128	VKE	1	NA	NA	36.3	36.3	0	0	NA	144.7	144.7	0	0	NA	21	21	0	0	NA	51	51	0	0	NA	2	IMA	SSI
11006076	enrollment_arm_1	NA	NA	274139	11006076	Yes	Yes	Yes	No	No	No	Yes	6/25/21	1	14:30:00	2021-06-26T07:00:00Z	9:36:00	Male	2013-01-01T08:00:00Z	2	101	3098	EMO	2	0	8	48.2	48.2	0	0	NA	130.4	130.4	0	0	NA	24.1	24.1	0	0	NA	55.7	55.7	0	0	NA	0	IMA	DOU
11006077	enrollment_arm_1	NA	NA	274143	11006077	Yes	Yes	Yes	No	No	No	Yes	6/25/21	1	20:00:00	2021-06-26T07:00:00Z	10:59:00	Male	2020-06-16T07:00:00Z	1	12	375	EOG	1	NA	NA	8	8	0	0	NA	77.2	77.2	0	0	NA	12.7	12.7	0	0	NA	49.9	49.9	0	0	NA	0	IMA	DOU
11006078	enrollment_arm_1	NA	NA	274128	11006078	Yes	Yes	Yes	No	No	No	No	6/25/21	1	11:00:00	2021-06-26T07:00:00Z	12:04:00	Male	2021-04-21T07:00:00Z	1	2	66	GOG	1	NA	NA	3.75	3.75	0	0	NA	72	72	0	0	NA	9.2	9.2	0	0	NA	50	50	0	0	NA	0	IMA	DOU
11006079	enrollment_arm_1	NA	NA	274130	11006079	Yes	Yes	Yes	No	No	No	Yes	6/25/21	1	16:04:00	2021-06-26T07:00:00Z	12:54:00	Female	2020-08-02T07:00:00Z	1	10	328	SNY	1	NA	NA	7.7	7.7	0	0	NA	71.5	71.5	0	0	NA	13	13	0	0	NA	52	52	0	0	NA	0	IMA	DOU
11006080	enrollment_arm_1	NA	NA	274140	11006080	Yes	Yes	Yes	No	No	No	No	6/25/21	1	17:00:00	2021-06-27T07:00:00Z	8:20:00	Female	2019-06-28T07:00:00Z	1	23	730	COK	1	NA	NA	8.2	8.2	0	0	NA	75.2	75.2	0	0	NA	12	12	0	0	NA	49	49	0	0	NA	0	IMA	DOU
11006081	enrollment_arm_1	NA	NA	274323	11006081	Yes	Yes	Yes	No	No	No	Yes	6/29/21	1	10:00:00	2021-06-29T07:00:00Z	15:05:00	Male	2018-04-22T07:00:00Z	1	38	1164	DOB	1	NA	NA	9.98	9.98	0	0	NA	86.5	86.4	0.1	-0.1	NA	15	15	0	0	NA	41.7	41.7	0	0	NA	0	SSI	EKA
11006082	enrollment_arm_1	NA	NA	274335	11006082	Yes	Yes	Yes	No	No	No	Yes	6/29/21	1	14:22:00	2021-06-30T07:00:00Z	11:59:00	Male	2017-08-24T07:00:00Z	1	46	1406	WOS	1	NA	NA	16.85	16.85	0	0	NA	106	106	0	0	NA	15.7	15.7	0	0	NA	53.5	53.5	0	0	NA	0	SSI	EKA
11006083	enrollment_arm_1	NA	NA	274329	11006083	Yes	Yes	Yes	No	No	No	Yes	6/29/21	1	14:00:00	2021-06-30T07:00:00Z	12:01:00	Male	2012-08-01T07:00:00Z	2	106	3255	EOM	1	NA	NA	36.1	36.1	0	0	NA	134	134.1	-0.1	0.1	NA	18.8	18.7	0.1	-0.1	NA	55.1	55.1	0	0	NA	0	EKA	SSI
11006084	enrollment_arm_1	NA	NA	274381	11006084	Yes	Yes	Yes	No	No	No	Yes	6/30/21	1	9:27:00	2021-06-30T07:00:00Z	14:30:00	Male	2019-04-21T07:00:00Z	1	26	801	BGE	1	NA	NA	12	12	0	0	NA	83.6	83.6	0	0	NA	15.4	15.5	-0.1	0.1	NA	49.9	49.9	0	0	NA	0	EKA	SSI
11006085	enrollment_arm_1	NA	NA	274358	11006085	Yes	Yes	Yes	No	No	No	Yes	6/29/21	1	19:22:00	2021-06-30T07:00:00Z	15:50:00	Female	2018-12-20T08:00:00Z	1	30	923	EMO	1	NA	NA	7.64	7.63	-0.01	0.01	NA	81.9	81.9	0	0	NA	11.1	11.2	-0.1	0.1	NA	44.3	44.3	0	0	NA	2	SSI	EKA
[truncated: 652 more columns]
